# Supplementary material for: Biased perceptions of public opinion don’t define echo chambers but reveal systematic differences in political awareness
Source: PLoS One. 2025 Jun 4;20(6):e0324507. doi: 10.1371/journal.pone.0324507 (PMC12178016; doi:10.1371/journal.pone.0324507)
Supplement: S3 File — (ZIP) [file pone.0324507.s003.zip]

Archive with 9 entries (7 files):
- S3_File/
- S3_File/code and data/
- S3_File/code and data/analysis_pub.ipynb
- S3_File/code and data/conda_env.yml
- S3_File/code and data/descriptives.csv
- S3_File/code and data/metaopinion questions.csv
- S3_File/code and data/README.md
- S3_File/code and data/README.txt
- S3_File/code and data/responses_clean.csv
