# Supplementary material for: Biased perceptions of public opinion don’t define echo chambers but reveal systematic differences in political awareness
Source: PLoS One. 2025 Jun 4;20(6):e0324507. doi: 10.1371/journal.pone.0324507 (PMC12178016; doi:10.1371/journal.pone.0324507)
Supplement: S3 File — (ZIP) [file pone.0324507.s003.zip › S3_File/code and data/analysis_pub.ipynb]

# %% [markdown]
Code for the analysis of political echo chambers from meta-opinions

# %% [code]
import pandas as pd
import os,re,csv
import numpy as np
import matplotlib.pyplot as plt

# %% [markdown]
Functions for information theretic scoring of a histogram guess (composed of a number of 'sliders' set by the user)

# %% [code]
def fill_last_slider(x):
    '''Add final slider to ensure total equals 100, for histograms provided without it'''
    values = np.expand_dims(100-x.sum(axis=1),1)
    return np.append(x,values,axis=1)
    
def sumabsdiff(a,b):
    '''Sum of absolute differences between histograms a and b'''
    return abs(a-b).sum(axis=1)

def meanabsdiff(a,b):
    '''Mean of absolute differences between histograms a and b'''
    return abs(a-b).mean(axis=1)

def maxdiff(a,b):
    '''Maximum difference between histogram a and b'''
    return abs(a-b).max(axis=1)

def score_to_info(scores,popscores):
    '''Return information content for a sample of histogram guess scores (e.g. scores of sumabsdiff(guess,truth))
       and a vector of corresponding scores for the total population of possible scores.
       We define this here as negative log of the proportion of population scores which are worse than the sample'''
    return -np.log2(np.vectorize(lambda x: (popscores<=x).sum()/len(popscores))(scores))

def infoscore(responses,truth,return_pop = False):
    '''Return information content of a sample of histogram guesses (responses),
       given the true values of those histograms (truth)
       Both are provided with sliders that sum to 100 so we don't need to call fill_last_slider
       *unless* return_pop is true in which case just return the total population of possible responses'''
    
    assert len(truth.shape)==2
    assert responses.shape[1]==truth.shape[1]

    # compute scores for the responses
    response_scores = sumabsdiff(responses,truth)
    
    # compute total population of possible responses
    pop = fill_last_slider(get_pop(len(truth[0])-1))
    
    if return_pop:
        return pop
    
    # compute scores for population
    popscores = sumabsdiff(pop,truth)
    
    # compute information content of responses
    resp_info = score_to_info(response_scores,popscores)
    
    # correct infinities: where information is infinite it means a response better than any in the population
    # which may occur due to floating point error and rescaling
    # in these cases, return the best population information content instead
    pop_info_max = score_to_info(popscores,popscores).max()
    resp_info[np.isinf(resp_info)] = pop_info_max
    return resp_info,meanabsdiff(responses,truth)
    
def get_pop(dims):
    '''Get population of all possible percentage guesses for a histogram with dims dimensions'''
    res = []
    for x in range(101):
        if dims==1:
            res.append([x])
        elif dims==2:
            for y in range(101-x):
                res.append([x,y])
        else:
            assert False
    res = np.array(res)
    assert np.all(res<=100)
    assert np.all(res>=0)
    return res

# %% [markdown]
Here we test the information theoretic score functions above

# %% [code]
def plot_error_information_relationship(truth,label):
    truth = fill_last_slider(np.array([truth]))
    pop = infoscore(truth,truth,return_pop=True) # dummy run to return pop
    sample_info,_ = infoscore(pop,truth)
    samplemaxdiff = maxdiff(pop,truth)
    plotdata = np.column_stack((samplemaxdiff,sample_info))
    plotdata = plotdata[np.argsort(plotdata[:,0])]
    samplemaxdiff = plotdata[:,0]
    sample_info = plotdata[:,1]
    plt.plot(sample_info,samplemaxdiff,label=label)
    plt.ylabel("Maximum single slider error")
    plt.xlabel("Information (bits)")
    
plot_error_information_relationship([33,33],"3 slider low entropy")
plot_error_information_relationship([100,0],"3 slider high entropy")
plot_error_information_relationship([50],"2 slider low entropy")
plot_error_information_relationship([100],"2 slider high entropy")
plt.legend()
plt.show()

# %% [markdown]
Code to extract correct histograms (British Social Attitudes responses) from the survey specification file

# %% [code]
def csv_rstrip(line):
    while len(line)>0 and line[-1]=='':
        line = line[0:-1]
    return line

bsas_answers = {}
with open("metaopinion questions.csv") as infile:
    lines = csv.reader(infile)
    while True:
        try:
            line = next(lines)
        except StopIteration:
            break
        line = csv_rstrip(line)
        if len(line)==4: # we have a histogram question
            key = line[0]
            answers = []
            options = []
            question_line = csv_rstrip(next(lines))
            assert len(question_line)==1
            while True:
                line = csv_rstrip(next(lines))
                if len(line)==0:
                    break
                if not len(line)==2:
                    print (line)
                    raise Exception
                answers += [float(line[0])]
                options += [line[1]]
            if len(options)==3:
                options = [options[0],options[2],options[1]]
                answers = [answers[0],answers[2],answers[1]]
            answers = np.array(answers)
            answers /= (answers.sum()/100)
            answers = list(answers)
            bsas_answers[key]=(options,answers)

# %% [markdown]
Now we load the survey responses and score them...

# %% [code]
df = pd.read_csv("responses_clean.csv")
        
# score answers for each question in turn
for key,(_,truth) in bsas_answers.items():
    truth = np.array(truth)
    truth = truth/np.sum(truth)*100 # normalize true answer
    truth = np.array([truth]) # add extra dimension to array as infoscore expects it

    # identify corresponding columns from response table
    opt_cols = [df[key+"_OPT1"],df[key+"_OPT2"],df[key+"_OPT3"]]
    opt_cols = np.array(opt_cols)
    
    # remove third option column for questions which had only two sliders
    if np.all(np.isnan(opt_cols[2])):
        opt_cols = opt_cols[0:2]
        del df[key+"_OPT3"]
        
    opt_cols = opt_cols.T
    assert np.all(opt_cols.sum(axis=1)==100)
    
    # compute information content of responses
    info_content,meansliderdiff = infoscore(opt_cols,truth)
    
    # compute mean information content of random guess at this question
    p = truth[0]/100
    q_opts = len(p)
    pop = infoscore(opt_cols,truth,return_pop=True)
    qrandinfo = infoscore(pop,truth)[0].mean()
    
    # save response information content over and above that of a random guess
    df[key+"_SCORE"] = info_content-qrandinfo
    df[key+"_MEANSLIDERDIFF"] = meansliderdiff


# %% [markdown]
Clean/prepare data

# %% [code]
# filter dataframe - remove responses that were too quick or did not move enough sliders
tooquick = df.totaltime<120
unmoved = df.unmoved>=13
print ("Removed",tooquick.sum()," - ",tooquick.sum()/len(df)*100,"% too quick and",unmoved.sum()," - ",unmoved.sum()/len(df)*100,"% unmoved")
df = df[~(tooquick|unmoved)] 

# compute political knowledge scores score
correct_energy = df.electricity=="Natural Gas"
correct_hoc = df.prop_of_seats_HOC=="Just over half (326 of 650 seats)"
correct_party = df.party_with_most_seats=="Conservative Party"
df["pkscore"] = correct_energy.astype(int)+correct_hoc.astype(int)+correct_party.astype(int)
df.pkscore = df.pkscore/3

# compute political compass variables
compass_qs = [["compass_LeftRight","-Redistrb,-BigBusnN,-Wealth,-RichLaw,-Indust4"],
              ["compass_LibAuth","TradVals,StifSent,DeathApp,Obey,WrongLaw,Censor"],
              ["compass_WelfProAnti","WelfHelp,-MoreWelf,UnempJob,SocHelp,DoleFidl,WelfFeet,-DamLives,-ProudWlf"]]

# dictionary to get Likert scales for computing political compass 
# NB this does NOT CORRESPOND WITH OPT1, OPT2, OPT3 USED ELSEWHERE
compassanswers = {"Disagree":-1,"Neither agree nor disagree":0,"Agree":1} 

for compassvar,components in compass_qs:
    components = components.lower().split(",")
    components = [(1,n) if n[0]!="-" else (-1,n[1:]) for n in components]
    components = [(s,n) for (s,n) in components if n in df.columns]
    columns = [n for (_,n) in components]
    senses = [s for (s,_) in components]
    data = df[columns].copy()
    print ("Compass columns:",data.columns)
    data = data.replace(compassanswers)
    cv = (np.array(data)*np.array(senses)).sum(axis=1) / len(columns)
    df[compassvar] = cv/2+0.5
    df[compassvar+"2"] = cv**2 # also compute square of political compass variable
    
# compute total score for each respondent
scorecols = [c for c in df.columns if re.match(".*_SCORE$",c)]
df["SCORE_MEAN"] = df.loc[:,scorecols].mean(axis=1)
meansliderdiffcols = [c for c in df.columns if re.match(".*_MEANSLIDERDIFF$",c)]
df["MEANSLIDERDIFF_MEAN"] = df.loc[:,meansliderdiffcols].mean(axis=1)

# in cases where respondents failed attention check by selecting a nonexistant social class, 
# replace with Unknown
# (after discussion with MTurk users this attention check was deemed to be too stringent, so is not used)
df.loc[df.AFail=="Yes","class_bracket"]="Unknown"

# encode all ordinals
df.political_interest = df.political_interest.replace({"or, none at all?":0,"not very much,":1/4,"some,":2/4,"quite a lot,":3/4,"... a great deal,":1})
df.age = df.age.replace({"18-25":21,"26-35":30,"36-45":40,"46-55":50,"56-65":60,">66":66})
df.education = df.education.replace({"No qualification":0,"GCSE, O level or equivalent":1,"A level or equivalent":2,"Higher education below degree level":3,"Degree level or higher":4})
df.education = df.education/df.education.max()

# encode booleans
df["consumes_any_trad_news_source"] = ((df.paperYN=="Yes") | (df.webYN=="Yes") | (df.tvYN=="Yes")).astype(int)
df["consumes_social_media"] = (df.smYN=="Yes").astype(int)

# encode categoricals
df.loc[df.party_vote=="Scottish National","party_vote"]="Nationalist"
df.loc[df.party_vote=="Plaid Cymru","party_vote"]="Nationalist"
df = pd.get_dummies(df,columns="gender,class_bracket,adults_in_house,party_vote".split(","))

# create variables for most common media sources
df.web = df.web.fillna('')
df.tv = df.tv.fillna('')
df.paper = df.paper.fillna('')
df.smSite = df.smSite.fillna('')
df["uses_facebook"] = df.smSite.str.match("facebook",case=False).astype(int)
df["uses_instagram"] = df.smSite.str.match("insta",case=False).astype(int)
df["uses_twitter"] = df.smSite.str.match("twitter",case=False).astype(int)
df["uses_reddit"] = df.smSite.str.match("reddit",case=False).astype(int)

df["watches_bbc_news"] = df.tv.str.match("bbc",case=False).astype(int)
df["watches_sky_news"] = df.tv.str.match("sky",case=False).astype(int)

def paper_or_web_match(value):
    return (df.web.str.match(value,case=False) | df.paper.str.match(value,case=False)).astype(int)

for media in "mail,guardian,mirror,times,sun,bbc,sky".split(","):
    count = paper_or_web_match(media).sum()
    prop = count/len(df)
    print(media,count,prop)
    
df["reads_guardian"] = paper_or_web_match("guardian")
df["reads_bbc"] = paper_or_web_match("bbc")
df["reads_sky"] = paper_or_web_match("sky")

# get list of column names which represent respondents' own opinions
# by looking for _OPT1 histogram guess columns and stripping the "_OPT1"
opinion_vars = [x[0:-5] for x in df.columns if re.search("_OPT1",x)]

# Encode respondent own on Likert scale such that 1 always corresponds to OPT1 in histogram guess
subs=[
    reversed(["It doesn?t matter whether or not the rules are followed",
    "It?s important to follow the rules for the most part",
    "It?s important to follow the rules completely"]),
    ["Oppose","Neither support nor oppose","Support"],
    ["Wrong","Neither right nor wrong","Right"],
    reversed(["Disagree","Neither agree nor disagree","Agree"]),
    reversed(["Remainer","I do not think of myself as either remainer or leaver","Leaver"]),
    reversed(["Distrust","Trust"]),
    ["Universities have responsibility to protect free speech on campus",
    "Universities have responsibility to protect students from hearing extremist views"],
    reversed(["I feel much better about myself when I think I look good",
    "How I look doesn`t really affect how I feel about myself"])
]

for s in subs:
    s = list(reversed(list(s)))
    ordinals = list(np.linspace(0,1,len(s)))
    sdict = dict(zip(s,ordinals))
    df = df.replace(sdict)

# add "takes sides on Brexit" variable
df["OPIN_takes_sides_Brexit"]=(df.remlea*2-1)**2 

# %% [markdown]
Analyse information content of responses

# %% [code]
# quantify scores per question and respondent
df["respondent_id"] = df["Unnamed: 0"]
score_df = pd.melt(df,id_vars=["respondent_id"],value_vars=scorecols,var_name="question",value_name="questionscore")

def analyse_score(score,label):
    row = score_df[score_df.questionscore==score].iloc[0]
    question = row.question[:-6]
    respondent = row.respondent_id

    dfrow = df[df.respondent_id==respondent]
    truth = np.array(bsas_answers[question][1])
    assert truth.sum()==100
    optcols = [question+"_OPT1",question+"_OPT2"]
    if question+"_OPT3" in dfrow.columns:
        optcols.append(question+"_OPT3")
    sliders = np.array(dfrow[optcols])
    assert sliders.sum()==100
    meandiff = np.abs(truth-sliders).mean()
    print(f"{label}: {score:.1f} bits, mean slider difference {meandiff:.2g}%, {truth} {sliders} {question}")

print("Analysing sample questions")
analyse_score(score_df.questionscore.max(),"best")
analyse_score(score_df.questionscore.quantile(0.5,interpolation="nearest"),"median")
nearest_to_zero = score_df.iloc[score_df.questionscore.abs().idxmin()].questionscore
analyse_score(nearest_to_zero,"closest to zero")
analyse_score(score_df.questionscore.min(),"worst")

def analyse_respondent(meanscore, label):
    row = df[df.SCORE_MEAN==meanscore].iloc[0]
    print(f"{label}: {meanscore:.1f} bits, mean slider difference {row.MEANSLIDERDIFF_MEAN:.2g}%")

print("Analysing sample respondents")
analyse_respondent(df["SCORE_MEAN"].max(),"best overall")
analyse_respondent(df["SCORE_MEAN"].quantile(0.90,interpolation="nearest"),"90th percentile")
analyse_respondent(df["SCORE_MEAN"].quantile(0.5,interpolation="nearest"),"median")
analyse_respondent(-df.SCORE_MEAN.abs().min(),"nearest to zero")
analyse_respondent(df["SCORE_MEAN"].min(),"worst overall")


# %% [code]
# Build list of demographic variable names
demographics = "age,education".split(",")

# Add categorical vars to demographics list
def add_categorical_to_demographics(name):
    global demographics
    matches = [x for x in df.columns if re.match(f"^{name}_.*",x)]
    demographics += matches
    
add_categorical_to_demographics("gender")
add_categorical_to_demographics("class_bracket")
add_categorical_to_demographics("adults_in_house")
add_categorical_to_demographics("party_vote")

# remove reference categories 
demographics.remove("gender_Other")
demographics.remove("adults_in_house_Yes") 
demographics.remove("class_bracket_Unknown") 

demographics += "consumes_any_trad_news_source,consumes_social_media,\
uses_facebook,uses_instagram,uses_twitter,uses_reddit,watches_bbc_news,watches_sky_news,\
reads_bbc,reads_sky,reads_guardian,political_interest,political_knowledge_score".split(",")

# xnames (list of independent variable names) is demographics plus political compass
xnames = demographics+"compass_LeftRight,compass_LibAuth,compass_WelfProAnti,compass_LeftRight2,compass_LibAuth2,compass_WelfProAnti2".split(",")

# variables from BSAS and auto-generated categorical names we want to rename, for greater legibility
varname_changes = {"pkscore":"political_knowledge_score",
                       "class_bracket_Elite":"class_elite",
                        "class_bracket_Emergent Service Workers":"class_emergent_service_workers",
                        "class_bracket_Established Middle Class":"class_established_middle",
                        "class_bracket_New Affluent Workers":"class_new_affluent_workers",
                        "class_bracket_Precariat":"class_precariat",
                        "class_bracket_Technical Middle Class":"class_technical_middle",
                        "class_bracket_Traditional Working Class":"class_traditional_working",
                        "adults_in_house_No":"only_adult_in_house",
                       "party_vote_I_will_not_vote_for_any_party":"party_vote_no_party",
                       "plnuppri":"OPIN_plane_price_environmental_cost",
                       "trstmed":"OPIN_trust_media",
                       "trstpol":"OPIN_trust_police",
                       "trstbank":"OPIN_trust_bank",
                       "tstgov":"OPIN_trust_gov",
                       "prevfr":"OPIN_free_speech_priority",
                       "redistrb":"OPIN_gov_should_redistribute_income",
                       "bigbusnn":"OPIN_big_business_benefits_owners",
                       "richlaw":"OPIN_different_laws_for_rich",
                       "deathapp":"OPIN_support_death_penalty",
                       "obey":"OPIN_children_must_obey",
                       "wronglaw":"OPIN_obey_law_even_if_wrong",
                       "morewelf":"OPIN_increase_welfare_spending",
                       "sochelp":"OPIN_welfare_recipients_dont_deserve",
                       "welffeet":"OPIN_welfare_discourages_independence",
                       "homsbult":"OPIN_oppose_more_houses",
                       "bodimr":"OPIN_not_body_conscious",
                       "gpaysup":"OPIN_oppose_gendered_role_pay_gap",
                       "tranneed":"OPIN_trans_superficial_need",
                       "remlea":"OPIN_supports_Brexit",
                       "covid19":"OPIN_should_follow_covid_rules"}

# perform all variable name changes on the response table,
# including on variables which begin with a prefix we want to rename
df = df.rename(columns=varname_changes)
for col in df.columns:
    for k,v in varname_changes.items():
        if re.match("^"+k,col):
            newname = re.sub("^"+k,v,col)
            df = df.rename(columns={col:newname})

# do variable name changes on our lists of variable names
xnames = [varname_changes[xn] if xn in varname_changes else xn for xn in xnames]
opinion_vars = [varname_changes[xn] if xn in varname_changes else xn for xn in opinion_vars]
demographics = [varname_changes[xn] if xn in varname_changes else xn for xn in demographics]

for old,new in varname_changes.items():
    scorecols = [re.sub(old,new,x) for x in scorecols]

xnames += opinion_vars+["OPIN_takes_sides_Brexit"] 

# move to end as meta-opinion not tested
xnames.remove("OPIN_should_follow_covid_rules")
xnames.append("OPIN_should_follow_covid_rules")


# %% [markdown]
Make plot of all bivariate regression coefficients along with confidence intervals

# %% [code]
from scipy.stats import pearsonr
import statsmodels.api as sm

bivar_reg = pd.DataFrame(columns="var,min,max,std,r,param,p,bayes upper bound,lower95ci,upper95ci".split(","))
for x in xnames:
    model = sm.OLS(df.SCORE_MEAN,sm.add_constant(df[x]/df[x].max())).fit() # xs are standardized but not y
    conf_int_percent = 95
    lowerci,upperci = model.conf_int(1-conf_int_percent/100).iloc[1]
    r,p = pearsonr(df.SCORE_MEAN,df[x])
    bivar_reg = bivar_reg.append({
        "var":x,
        "min":df[x].min(),
        "max":df[x].max(),
        "std":df[x].std(),
        "r":r,
        "param":model.params[1],
        "p":p,
        "bayes upper bound":-1/(np.e*p*np.log(p)),
        "lower95ci":lowerci,
        "upper95ci":upperci,
        "mean":df[x].mean(),
        "sum":df[x].sum()
    },ignore_index=True)

maxparam = max(abs(bivar_reg.param))
print(f"{maxparam=} {maxparam*20}")
    
plotbars = bivar_reg
ypos = range(len(plotbars))
leftbarwidth = plotbars.param-plotbars.lower95ci
rightbarwidth = plotbars.upper95ci-plotbars.param
leftbarleft = plotbars.lower95ci
rightbarleft = plotbars.param
from matplotlib import cm
p_grey_limit=0.3
rel_signif = np.maximum(p_grey_limit-plotbars.p,0)
colourscores = rel_signif*np.sign(plotbars.param)/2+0.5
assert colourscores.min()>=0
assert colourscores.max()<=1
colours = cm.get_cmap("bwr")(colourscores) #coolwarm is gentler, bwr sharper
fig,ax = plt.subplots(figsize=(10, 0.2 * len(plotbars)), dpi=100)
table_width=0.5
table_width_graph_units = table_width/(1-table_width)
fig.subplots_adjust(left=table_width)
barheight = 0.8
ax.barh(ypos, leftbarwidth, left=leftbarleft,  height=barheight,
                color=colours,
                edgecolor='black',
                linewidth=0.8)
ax.barh(ypos, rightbarwidth, left=rightbarleft, height=barheight,
                color=colours,
                edgecolor='black',
                linewidth=0.8)
nbars = len(plotbars)
ax.set_ylim(-0.5-(1-barheight)/2,nbars)
xmax = max(rightbarleft+rightbarwidth)*1.03
ax.set_xlim(min(leftbarleft)*1.03,xmax)
ax.invert_yaxis()
ax.set_yticks(ypos)
ax.set_yticks([])
ax.tick_params(labelleft=False)
ax.axvline(0.00, color='black', linewidth=1.1, zorder=2)
table = plt.table(cellText=[[row["var"],f'{row["mean"]:#.2g}',f'{row["std"]:#.2g}'] for _,row in plotbars.iterrows()],
                      colLabels=["","Mean","Std"],cellLoc="left",colLoc="left",
                      colWidths=[3/4,1/8,1/8],edges="",
                      loc='left',bbox=(-table_width_graph_units,0.5/nbars,table_width_graph_units,1+0.5/nbars))
from matplotlib.lines import Line2D

for y in np.linspace(0.25,ypos[-2]+0.5,nbars-1):
    line = Line2D([-1.35,xmax],[y,y],color="#555555",lw=0.5,linestyle=":",zorder=0)
    line.set_clip_on(False)
    ax.add_line(line)
table.auto_set_font_size(False)
table.set_fontsize(8)
ax.set_xlabel(f"Regression coefficient")
print(f"Descriptive statistics and bivariate regression coefficients between all independent variables and respondent score measured as bits per question. Bars show {conf_int_percent}% confidence interval; n={len(df)}")
plt.show()


# %% [markdown]
Regress each question score vs respondents other scores 

# %% [code]
# create table of individual question scores - in which each question asked to each respondent is a separate row
ind_q_scores = pd.DataFrame(columns=["score","mean_otherq_score"])

# for each question
for scorecol in scorecols:
    # get scores for that question
    answercol = scorecol[0:-len("_SCORE")]
    
    # make list of score columns for all other questions
    other_scorecols = scorecols.copy()
    other_scorecols.remove(scorecol)
    
    # compute means of other question scores
    other_scores_means = df.loc[:,other_scorecols].mean(axis=1)
    
    # save in ind_q_scores table
    for (idx,row),other_scores_mean in zip(df.iterrows(),other_scores_means):
        newdata = {
            "score": row[scorecol],
            "mean_other_q_score": other_scores_mean,
        }
        ind_q_scores = ind_q_scores.append(newdata,ignore_index=True)

r,p = pearsonr(ind_q_scores["score"],ind_q_scores["mean_other_q_score"])
print (f"Do respondents other scores correspond to scores for individual questions?\n\
r={r}, p={p}, n={len(ind_q_scores)}")


# %% [markdown]
Prepare for further analysis

# %% [code]
# make list of meta-opinion questions, "quizqs"
# (meta-opinions on covid were not asked as we did not have true data to compare to)
quizqs = [q for q in opinion_vars if q!="OPIN_should_follow_covid_rules"]

def recode(df):
    '''Recode meta-opinion variables for further analysis. Each meta-opinion question gets variables of the form
        * question_pO1 for proportion of population the respondent thought chose option 1,
        * (where data available) question_UNDEC for proportion of population the respondent thought were undecided'''
    df_recode = df.copy()
    recode_metavars = []
    recode_metavars_with_scores = []
    for quizq in quizqs:
        col1 = [x for x in df_recode.columns if re.match(f"{quizq}_OPT1$",x)]
        col3 = [x for x in df_recode.columns if re.match(f"{quizq}_OPT3$",x)]
        scorecol = [x for x in df_recode.columns if re.match(f"{quizq}_SCORE$",x)]
        assert len(col1)==1
        col1 = col1[0]
        new_scorecol_names = []
        if len(scorecol)==1:
            scorecol = scorecol[0]
            new_scorecol_names.append("META"+scorecol[4:])
            df_recode = df_recode.rename(columns={scorecol:new_scorecol_names[0]})
        assert len(col3)<=1
        col3 = col3[0] if col3 else None
        recode_metavars_this_question = ["META"+quizq[4:]+"_pO1"]
        opt1 = df_recode[col1]
        if col3:
            opt3 = df_recode[col3]
            df_recode["META"+quizq[4:]+"_UNDEC"]=opt3/100
            recode_metavars_this_question.append("META"+quizq[4:]+"_UNDEC")
            opt2 = 100-opt1-opt3
        else:
            opt2 = 100-opt1
            
        decpy = opt1/(opt1+opt2)
        decpy[np.isinf(decpy)|np.isnan(decpy)]=0.5
        df_recode["META"+quizq[4:]+"_pO1"] = decpy
        
        recode_metavars += recode_metavars_this_question
        recode_metavars_with_scores += recode_metavars_this_question + new_scorecol_names
        
    return df_recode,recode_metavars,recode_metavars_with_scores

df_recode,recode_metavars,recode_metavars_with_scores = recode(df)

opinion_vars_plus_brexitextremes = opinion_vars+["OPIN_takes_sides_Brexit"] 

# %% [code]
# make table of descriptive stats
# interleave opinion vars with metavars

opinion_and_metavars_interleaved = []
for ov in opinion_vars:
    question_name = ov[5:]
    relevant_metavars = [x for x in recode_metavars_with_scores if re.search(question_name,x)]
    opinion_and_metavars_interleaved += [ov]+relevant_metavars

output_data = df_recode[xnames+["OPIN_takes_sides_Brexit","SCORE_MEAN"]+opinion_and_metavars_interleaved]

output_data.describe().T.to_csv("descriptives.csv")

# %% [markdown]
Custom correlation plot functions

# %% [code]
from matplotlib import colors

def heatmap(data, row_labels, col_labels, ax=None,
            cbarlabel="", bounds=None, divisionlabels=None, v_divide_slices = [], **kwargs):

    cmap = cm.get_cmap("PuOr",len(bounds)-1) 
    norm = colors.BoundaryNorm(bounds,cmap.N)
    
    if not ax:
        ax = plt.gca()

    # Plot the heatmap
    im = ax.imshow(data,  cmap=cmap, norm=norm, **kwargs)

    # Create colorbar
    cbar = ax.figure.colorbar(im, boundaries=bounds, 
                              ax=ax, ticks=bounds, location="bottom",fraction=0.04, pad=0.04)
    cbar.ax.set_xticklabels(divisionlabels, rotation=-45, ha="left", va="top", position=(0,-0.05))

    # We want to show all ticks...
    ax.set_xticks(np.arange(data.shape[1]))
    ax.set_yticks(np.arange(data.shape[0]))
    # ... and label them with the respective list entries.
    ax.set_xticklabels(col_labels)
    ax.set_yticklabels(row_labels)

    # Let the horizontal axes labeling appear on top.
    ax.tick_params(top=True, bottom=False,
                   labeltop=True, labelbottom=False)
    ax.tick_params(right=True, left=False,
                   labelright=True, labelleft=False)

    
    # Rotate the tick labels and set their alignment.
    plt.setp(ax.get_xticklabels(), rotation=90, ha="center")

    # Turn spines off and create white grid.
    ax.spines[:].set_visible(False)

    ax.set_xticks(np.arange(data.shape[1]+1)-.5, minor=True)
    ax.set_yticks(np.arange(data.shape[0]+1)-.5, minor=True)
    ax.grid(which="minor", color="grey", linestyle='-', linewidth=1)
    ax.tick_params(which="minor", bottom=False, left=False)
    
    for xi in v_divide_slices:
        ticks,_ = plt.xticks()
        plt.axvline(ticks[xi]-0.5,color="k")
    plt.axvline(len(col_labels)-0.5,color="k")
    
    return im, cbar


# Function to compute p values from r and n for display in plot axis
from scipy.stats import t as tdist
def p_from_rn(r,n):
    denom = (1-r**2)**0.5
    if denom==0:
        return 0.
    t = r*(n-2)**0.5/denom
    return 2*tdist.sf(abs(t),n-2)
    
import matplotlib

# Functions for filtering out correlations explained by false consensus effect
def effect_direction_p_expected_from_false_consensus(df,indvarname,metavar_name,verbose):
    if metavar_name[0:5]!="META_":
        return 0,1
    if metavar_name[-4:]=="_pO1":
        corresponding_opin_var = "OPIN_"+metavar_name[5:-4]
        correlated_var = df[corresponding_opin_var] # we will compute correlation of opin_var with indvarname
        undec=""
    elif metavar_name[-6:]=="_UNDEC":
        corresponding_opin_var = "OPIN_"+metavar_name[5:-6]
        correlated_var = (df[corresponding_opin_var]==0) # we will compute correlation of opin_var==0 with indvarname
        undec="_UNDEC"
    else:
        assert metavar_name[-6:]=="_SCORE"
        return 0,1
    
    r,p = pearsonr(df[indvarname],correlated_var)
    
    if verbose:
        print (f"corr({indvarname},{corresponding_opin_var}{undec}): r={r:.2} p={p:.2}")
        
    return r,p

def correlation_status(df,actual_r,actual_p,indvarname,metavar_name,verbose=False):
    expected_r,expected_p = effect_direction_p_expected_from_false_consensus(df,indvarname,metavar_name,verbose)
    if np.sign(expected_r)==np.sign(actual_r) or actual_p>0.05:
        return "expected"
    else:
        if expected_p>0.05:
            return "unexplained"
        else:
            return "contradictory"

def corrplot(df,hnames,vnames,divisions=[0.09,0.118,0.155,0.19],filter_out=[]):
    '''Plot correlation between variables given in lists hnames, vnames, using data in df.
       filter_out can be used to blank out expected, unexplained or contradictory correlations (based on false consensus)
       Default divisions for colour scheme chosen as 0.09 corresponds to p=0.05, 0.19 corresponds to bonferroni corrected p equiv to 0.01'''
    divisions = divisions.copy() # else append() below changes the default argument!
    corrdata = np.zeros((len(hnames),len(vnames)))
    ntests = len(hnames)*len(vnames)
    n = len(df)
    signif_count=0
    bonf_signif_count=0
    for xi,xn in enumerate(hnames):
        for yi,yn in enumerate(vnames):
            try:
                r,p = pearsonr(df[xn],df[yn])
            except ValueError:
                print (f"inf or nan in {xn},{yn}")
            if (not filter_out) or (correlation_status(df,r,p,xn,yn,verbose=False) not in filter_out):
                corrdata[xi,yi] = r
                if p<=0.05:
                    signif_count += 1
                if p<=0.05/ntests:
                    bonf_signif_count += 1
    
    print(signif_count,"significant correlations",bonf_signif_count,"after Bonferroni correction")
    
    vds = [i for i,v in enumerate(vnames) if re.search("_pO1",v)]
    
    divisions.append(max(abs(corrdata.flatten())))
    neg_divisions = [-x for x in divisions]
    bounds = sorted(divisions+neg_divisions)
    
    
    fig,ax = plt.subplots(figsize=(16,18))
    im, _ = heatmap(corrdata, hnames, vnames, ax=ax, 
                    cbarlabel=f"Pearson correlation coefficient (n={len(df)})",v_divide_slices=vds,bounds=bounds,
                   divisionlabels = [f"r={r:.2}\np={p_from_rn(r,len(df)):.2}" for r in bounds])

    def func(x, pos):
        return "{:.2f}".format(x).replace("0.", ".").replace("1.00", "")

    #annotate_heatmap(im, valfmt=matplotlib.ticker.FuncFormatter(func), size=7)

    plt.tight_layout()
    plt.show()
    

# %% [code]
# A little test of the filtering logic...
def explain(df,xvar,metavar):
    r,p = pearsonr(df[xvar],df[metavar])
    print (f"corr({xvar},{metavar}): r={r:.2} p={p:.2}")
    print ("status:",correlation_status(df,r,p,xvar,metavar,verbose=True))
    
explain(df_recode,"compass_WelfProAnti2","META_gov_should_redistribute_income_pO1")
explain(df_recode,"compass_WelfProAnti","META_trans_superficial_need_UNDEC")
explain(df_recode,"compass_WelfProAnti","META_obey_law_even_if_wrong_UNDEC")
explain(df_recode,"compass_WelfProAnti","META_oppose_more_houses_UNDEC")
explain(df_recode,"compass_WelfProAnti","META_welfare_recipients_dont_deserve_UNDEC")

# %% [code]
corrplot(df_recode,xnames,recode_metavars_with_scores)

# %% [code]
xnames_nosquares = [x for x in xnames if x[-1]!="2" and x!="OPIN_takes_sides_Brexit"]
corrplot(df_recode,xnames_nosquares,recode_metavars,filter_out=["expected","contradictory"])

# %% [code]
corrplot(df_recode,xnames_nosquares,recode_metavars,filter_out=["expected","unexplained"])

# %% [markdown]
Quantify false consensus bias for all combinations of decided/undecided 

# %% [code]
original_varnames = {v:k for k,v in varname_changes.items()}

# unpack df_recode to a line per respondent-question where being undecided is an option
respondent_question_rows = []
for _,row in df_recode.iterrows():
    # pull out all questions for which being undecided is an option
    outrow = {}
    for metav in [c for c in df_recode.columns if c.startswith("META_") and c.endswith("_UNDEC")]:
        corresponding_opin_q = "OPIN_"+metav[5:-6]
        undec_truth = bsas_answers[original_varnames[corresponding_opin_q]][1][2]/100
        dec_truth = 1-undec_truth
        guess_decided = 1-row[metav]
        guess_undecided = row[metav]

        decided_error = guess_decided-dec_truth
        undecided_error = guess_undecided-undec_truth

        self_decided = row[corresponding_opin_q]!=0.5

        outrow = {"decided_error":decided_error,"undecided_error":undecided_error,"self_decided":self_decided}
        respondent_question_rows.append(outrow)

respondent_question_df = pd.DataFrame(respondent_question_rows)

def printmean(series):
    print (f"{series.name}: {series.mean()*100:.1f}, {series.std()*100:.1f}, n={len(series)}")

for sd in [False,True]:
    print(f"Respondent has decided themselves: {sd}")
    printmean(respondent_question_df[respondent_question_df.self_decided==sd].decided_error)
    printmean(respondent_question_df[respondent_question_df.self_decided==sd].undecided_error)


# %% [markdown]
Quantify false consensus bias overall

# %% [code]
# unpack df_recode to a line per respondent-question 
respondent_question_rows = []
for respondent,row in df_recode.iterrows():
    # pull out all questions for which being undecided is an option
    outrow = {}
    for metav in [c for c in df_recode.columns if c.startswith("META_") and c.endswith("_pO1")]:
        corresponding_opin_q = "OPIN_"+metav[5:-4]
        corresponding_undec_meta = metav[0:-4]+"_UNDEC"
        pO1_guess = row[metav]
        undec_guess = row[corresponding_undec_meta] if corresponding_undec_meta in df_recode.columns else 0
        pO2_guess = 1-pO1_guess-undec_guess
        
        resp_q_guesses = [(pO2_guess,0),(pO1_guess,1),(undec_guess,0.5)]
        resp_guess_most_pop = sorted(resp_q_guesses)[-1][1]
        guessed_own_most_pop = row[corresponding_opin_q]==resp_guess_most_pop

        outrow = {"respondent":respondent,"guessed_own_most_pop":guessed_own_most_pop}
        respondent_question_rows.append(outrow)

respondent_question_df = pd.DataFrame(respondent_question_rows)

# mmo = "metaopinion matches own"
mmo = respondent_question_df.groupby("respondent").guessed_own_most_pop.sum()

print("Largest meta-opinion guess matches own opinion, per respondent:")
print("Mean",mmo.mean())
print("Std",mmo.std())
print("n",len(mmo))
print("stdmean",mmo.std()/len(mmo)**0.5)
print("always",(mmo==20).sum()/len(mmo)*100,"%")
mmo.hist()


# %% [markdown]
Finally the cluster analysis of meta-opinions

# %% [code]
import sklearn.cluster, sklearn.metrics

# Standardize age variable so it doesn't dominate clustering distance metrics
df["age"]=df["age"]/df["age"].std()
df_recode["age"]=df_recode["age"]/df_recode["age"].std()

def clustertest(df,title):
    max_clusters_to_test = len(df)/2 # don't trust silhouette for n_clusters>len(df)/2 as it will bias towards 0 due to handling of single point clusters
    
    print(f"testing clusters of {title} ({len(df.columns)} vars, {len(df)} points)")
    print (df.columns)
    silhouettes = []
    ncs = []
    for numclusters in range(2,80):
        assert numclusters<max_clusters_to_test
        kmeans = sklearn.cluster.KMeans(numclusters,n_init=100).fit(df)
        ncs.append(numclusters)
        silhouettes.append(sklearn.metrics.silhouette_score(df, kmeans.labels_))
        
    crdf = pd.DataFrame({"numclusters":ncs,"silhouette":silhouettes})
    crdf.plot("numclusters","silhouette",title=f"{title} (max {max(crdf.silhouette)})")
    plt.show()
    optics = sklearn.cluster.OPTICS(min_samples=0.04).fit(df)
    numclusters= len(pd.Series(optics.labels_).value_counts())
    if numclusters==1:
        print ("optics gave only one cluster")
    else:
        print(f"optics gave {numclusters} clusters")
        print(pd.Series(optics.labels_).value_counts())
        print("silhouette (1 is better)")
        print(sklearn.metrics.silhouette_score(df, optics.labels_))

clustertest(df_recode[recode_metavars],"metavars")
