# Supplementary material for: Biased perceptions of public opinion don’t define echo chambers but reveal systematic differences in political awareness
Source: PLoS One. 2025 Jun 4;20(6):e0324507. doi: 10.1371/journal.pone.0324507 (PMC12178016; doi:10.1371/journal.pone.0324507)
Supplement: S3 File — (ZIP) [file pone.0324507.s003.zip › S3_File/code and data/conda_env.yml]

name: echochambers
channels:
  - conda-forge
  - defaults
dependencies:
  - ipykernel=5.5.4=py39h832f523_0
  - ipython=7.23.1=py39h832f523_0
  - jupyter=1.0.0=py39hcbf5309_6
  - jupyter_client=6.1.12=pyhd8ed1ab_0
  - jupyter_console=6.4.0=pyhd8ed1ab_0
  - jupyter_core=4.7.1=py39hcbf5309_0
  - matplotlib=3.4.1=py39hcbf5309_0
  - matplotlib-base=3.4.1=py39h581301d_0
  - matplotlib-inline=0.1.2=pyhd8ed1ab_2
  - pandas=1.2.3=py39h2e25243_0
  - python=3.9.2=h7840368_0_cpython
  - scipy=1.6.2=py39hc0c34ad_0
  - statsmodels=0.12.2=py39h5d4886f_0
  - pip:
    - numpy==1.20.3
    - scikit-learn==0.24.2
