# Supplementary material for: Biased perceptions of public opinion don’t define echo chambers but reveal systematic differences in political awareness
Source: PLoS One. 2025 Jun 4;20(6):e0324507. doi: 10.1371/journal.pone.0324507 (PMC12178016; doi:10.1371/journal.pone.0324507)
Supplement: S3 File — (ZIP) [file pone.0324507.s003.zip › S3_File/code and data/descriptives.csv]

	count	mean	std	min	25%	50%	75%	max
age	476.0	32.11974789915966	9.834437277642786	21.0	21.0	30.0	40.0	66.0
education	476.0	0.7899159663865546	0.26995748842190737	0.0	0.5	1.0	1.0	1.0
gender_Female	476.0	0.30462184873949577	0.4607312995497327	0.0	0.0	0.0	1.0	1.0
gender_Male	476.0	0.6911764705882353	0.46249424730754185	0.0	0.0	1.0	1.0	1.0
class_elite	476.0	0.0546218487394958	0.22747970150172034	0.0	0.0	0.0	0.0	1.0
class_emergent_service_workers	476.0	0.2773109243697479	0.44814226590551937	0.0	0.0	0.0	1.0	1.0
class_established_middle	476.0	0.15756302521008403	0.3647140858816849	0.0	0.0	0.0	0.0	1.0
class_new_affluent_workers	476.0	0.052521008403361345	0.22330990875281712	0.0	0.0	0.0	0.0	1.0
class_precariat	476.0	0.052521008403361345	0.22330990875281714	0.0	0.0	0.0	0.0	1.0
class_technical_middle	476.0	0.12815126050420167	0.3346098218247123	0.0	0.0	0.0	0.0	1.0
class_traditional_working	476.0	0.10714285714285714	0.3096201893516238	0.0	0.0	0.0	0.0	1.0
only_adult_in_house	476.0	0.1407563025210084	0.34813587102887966	0.0	0.0	0.0	0.0	1.0
party_vote_Conservative	476.0	0.20168067226890757	0.4016771562027471	0.0	0.0	0.0	0.0	1.0
party_vote_Green	476.0	0.07773109243697479	0.26802965106920124	0.0	0.0	0.0	0.0	1.0
party_vote_I will not vote for any party	476.0	0.06302521008403361	0.24326396188623453	0.0	0.0	0.0	0.0	1.0
party_vote_Labour	476.0	0.35084033613445376	0.47773514764552	0.0	0.0	0.0	1.0	1.0
party_vote_Liberal Democrat	476.0	0.08823529411764706	0.2839351951527665	0.0	0.0	0.0	0.0	1.0
party_vote_Nationalist	476.0	0.05042016806722689	0.2190405680588658	0.0	0.0	0.0	0.0	1.0
party_vote_Other	476.0	0.037815126050420166	0.19094958128200631	0.0	0.0	0.0	0.0	1.0
party_vote_Undecided	476.0	0.13025210084033614	0.33693469536832443	0.0	0.0	0.0	0.0	1.0
consumes_any_trad_news_source	476.0	0.8718487394957983	0.3346098218247125	0.0	1.0	1.0	1.0	1.0
consumes_social_media	476.0	0.8340336134453782	0.3724418865645444	0.0	1.0	1.0	1.0	1.0
uses_facebook	476.0	0.40756302521008403	0.4918980919474743	0.0	0.0	0.0	1.0	1.0
uses_instagram	476.0	0.07142857142857142	0.2578103283686154	0.0	0.0	0.0	0.0	1.0
uses_twitter	476.0	0.2415966386554622	0.42850139483804467	0.0	0.0	0.0	0.0	1.0
uses_reddit	476.0	0.0546218487394958	0.22747970150171964	0.0	0.0	0.0	0.0	1.0
watches_bbc_news	476.0	0.3487394957983193	0.47707274894314383	0.0	0.0	0.0	1.0	1.0
watches_sky_news	476.0	0.06302521008403361	0.24326396188623312	0.0	0.0	0.0	0.0	1.0
reads_bbc	476.0	0.4222689075630252	0.49444056548754717	0.0	0.0	0.0	1.0	1.0
reads_sky	476.0	0.031512605042016806	0.17488228175649237	0.0	0.0	0.0	0.0	1.0
reads_guardian	476.0	0.05672268907563025	0.23155532427459208	0.0	0.0	0.0	0.0	1.0
political_interest	476.0	0.5582983193277311	0.23087805684822338	0.0	0.5	0.5	0.75	1.0
political_knowledge_score	476.0	0.640756302521008	0.271070630005212	0.0	0.3333333333333333	0.6666666666666666	0.6666666666666666	1.0
compass_LeftRight	476.0	0.23739495798319343	0.25868282086068795	0.0	0.0	0.16666666666666669	0.33333333333333337	1.0
compass_LibAuth	476.0	0.48844537815126016	0.30937705612751143	0.0	0.16666666666666669	0.5	0.6666666666666666	1.0
compass_WelfProAnti	476.0	0.35049019607843157	0.31898558899353485	0.0	0.0	0.33333333333333337	0.6666666666666666	1.0
compass_LeftRight2	476.0	0.5429505135387508	0.4025866317830776	0.0	0.1111111111111111	0.4444444444444444	1.0	1.0
compass_LibAuth2	476.0	0.3825863678804872	0.3797153096354408	0.0	0.1111111111111111	0.1111111111111111	0.4444444444444444	1.0
compass_WelfProAnti2	476.0	0.49556489262371783	0.4103356554578894	0.0	0.1111111111111111	0.4444444444444444	1.0	1.0
OPIN_plane_price_environmental_cost	476.0	0.5514705882352942	0.43887168868944676	0.0	0.0	0.5	1.0	1.0
OPIN_welfare_discourages_independence	476.0	0.41911764705882354	0.4404209216593746	0.0	0.0	0.5	1.0	1.0
OPIN_support_death_penalty	476.0	0.4632352941176471	0.46477298962885594	0.0	0.0	0.5	1.0	1.0
OPIN_children_must_obey	476.0	0.5598739495798319	0.41812511961946097	0.0	0.0	0.5	1.0	1.0
OPIN_trust_gov	476.0	0.3865546218487395	0.4874724274628122	0.0	0.0	0.0	1.0	1.0
OPIN_not_body_conscious	476.0	0.27521008403361347	0.4470899567827401	0.0	0.0	0.0	1.0	1.0
OPIN_big_business_benefits_owners	476.0	0.8634453781512605	0.296022579436921	0.0	1.0	1.0	1.0	1.0
OPIN_gov_should_redistribute_income	476.0	0.6974789915966386	0.37818673969883343	0.0	0.5	1.0	1.0	1.0
OPIN_trust_bank	476.0	0.5567226890756303	0.49729476040496007	0.0	0.0	1.0	1.0	1.0
OPIN_trans_superficial_need	476.0	0.3224789915966387	0.39000533003082777	0.0	0.0	0.0	0.5	1.0
OPIN_obey_law_even_if_wrong	476.0	0.4422268907563025	0.4308162130942119	0.0	0.0	0.5	1.0	1.0
OPIN_trust_police	476.0	0.6764705882352942	0.46831494258555995	0.0	0.0	1.0	1.0	1.0
OPIN_oppose_more_houses	476.0	0.36239495798319327	0.41861141319693385	0.0	0.0	0.0	0.625	1.0
OPIN_increase_welfare_spending	476.0	0.7258403361344538	0.3932915454429951	0.0	0.5	1.0	1.0	1.0
OPIN_oppose_gendered_role_pay_gap	476.0	0.6050420168067226	0.41863914660836016	0.0	0.0	0.5	1.0	1.0
OPIN_welfare_recipients_dont_deserve	476.0	0.3581932773109244	0.4095647142965498	0.0	0.0	0.0	0.5	1.0
OPIN_supports_Brexit	476.0	0.3004201680672269	0.3987874145888969	0.0	0.0	0.0	0.5	1.0
OPIN_trust_media	476.0	0.38445378151260506	0.48697769965843357	0.0	0.0	0.0	1.0	1.0
OPIN_different_laws_for_rich	476.0	0.726890756302521	0.40391713146797964	0.0	0.5	1.0	1.0	1.0
OPIN_free_speech_priority	476.0	0.726890756302521	0.4460252490358946	0.0	0.0	1.0	1.0	1.0
OPIN_takes_sides_Brexit	476.0	0.7941176470588235	0.4047703167080388	0.0	1.0	1.0	1.0	1.0
OPIN_should_follow_covid_rules	476.0	0.773109243697479	0.2919834109178398	0.0	0.5	1.0	1.0	1.0
OPIN_takes_sides_Brexit	476.0	0.7941176470588235	0.4047703167080388	0.0	1.0	1.0	1.0	1.0
SCORE_MEAN	476.0	0.5951306938387514	0.5103554993150248	-0.9764446363317278	0.2642918391508799	0.6469128935082931	0.9229688427273577	1.7715739457442266
OPIN_plane_price_environmental_cost	476.0	0.5514705882352942	0.43887168868944676	0.0	0.0	0.5	1.0	1.0
META_plane_price_environmental_cost_pO1	476.0	0.44167992366431413	0.2670618606381607	0.0	0.22700216450216448	0.4354764107308048	0.625	1.0
META_plane_price_environmental_cost_UNDEC	476.0	0.2379411764705886	0.15302825575305862	0.0	0.11	0.22	0.34	0.8
META_plane_price_environmental_cost_SCORE	476.0	0.23058116444534424	1.455290547606642	-1.4280231809917645	-0.9023240283203824	-0.20982586305002648	1.0322489241481214	6.147726141568057
OPIN_welfare_discourages_independence	476.0	0.41911764705882354	0.4404209216593746	0.0	0.0	0.5	1.0	1.0
META_welfare_discourages_independence_pO1	476.0	0.6049396871068989	0.2351610898310934	0.0	0.4899489795918367	0.6206528980679547	0.7631578947368421	1.0
META_welfare_discourages_independence_UNDEC	476.0	0.23081932773109295	0.14199466603907018	0.0	0.11	0.22	0.34	0.72
META_welfare_discourages_independence_SCORE	476.0	0.8327908527097503	1.6601982775359485	-1.426133473363047	-0.40174292319685057	0.4391780184940721	1.6572929999412715	7.313647136410213
OPIN_support_death_penalty	476.0	0.4632352941176471	0.46477298962885594	0.0	0.0	0.5	1.0	1.0
META_support_death_penalty_pO1	476.0	0.5312292047358005	0.27192141934224145	0.0	0.3026151930261519	0.5105555555555555	0.7443181818181819	1.0
META_support_death_penalty_UNDEC	476.0	0.22689075630252128	0.15435296747068317	0.0	0.1	0.2	0.34	0.89
META_support_death_penalty_SCORE	476.0	0.5844533095327652	1.5489965526937524	-1.413154731829172	-0.6358920524232143	0.3139588550968243	1.1984376087745983	7.313914826194535
OPIN_children_must_obey	476.0	0.5598739495798319	0.41812511961946097	0.0	0.0	0.5	1.0	1.0
META_children_must_obey_pO1	476.0	0.6393368872929055	0.2554315359455325	0.0	0.5	0.6684397163120568	0.8364241803278689	1.0
META_children_must_obey_UNDEC	476.0	0.23750000000000035	0.15263113430062278	0.0	0.11	0.225	0.34	0.99
META_children_must_obey_SCORE	476.0	0.8351500535200022	1.4781755769896503	-1.4301424521153308	-0.17593326317989288	0.5850647025863123	1.5404647045202826	8.900214264842614
OPIN_trust_gov	476.0	0.3865546218487395	0.4874724274628122	0.0	0.0	0.0	1.0	1.0
META_trust_gov_pO1	476.0	0.47111344537815136	0.21233295539118974	0.0	0.3	0.48	0.61	0.97
META_trust_gov_SCORE	476.0	0.53410023846362	1.3628587103872136	-1.3530939552754904	-0.4178130471741769	0.21722176948126437	1.0916908873974056	5.261615888839717
OPIN_not_body_conscious	476.0	0.27521008403361347	0.4470899567827401	0.0	0.0	0.0	1.0	1.0
META_not_body_conscious_pO1	476.0	0.38781512605042023	0.24620798965655225	0.0	0.2	0.3	0.6	1.0
META_not_body_conscious_SCORE	476.0	0.2996534556130522	1.3108310483312495	-1.3965955939120769	-0.6210271605221234	0.013688375396132324	0.8021842702024204	5.261615888839717
OPIN_big_business_benefits_owners	476.0	0.8634453781512605	0.296022579436921	0.0	1.0	1.0	1.0	1.0
META_big_business_benefits_owners_pO1	476.0	0.7299597586152252	0.20748136079187074	0.0	0.6240530303030303	0.7575757575757576	0.8823529411764706	1.0
META_big_business_benefits_owners_UNDEC	476.0	0.21779411764705897	0.146156252534056	0.0	0.1	0.19	0.34	1.0
META_big_business_benefits_owners_SCORE	476.0	1.2855677953619196	1.5985609239737955	-1.4100987123859812	0.1417033852072811	1.0103501456756605	1.9983125536175441	8.89909339457392
OPIN_gov_should_redistribute_income	476.0	0.6974789915966386	0.37818673969883343	0.0	0.5	1.0	1.0	1.0
META_gov_should_redistribute_income_pO1	476.0	0.6028433843570395	0.2285117239495802	0.0	0.43468237704918034	0.6283741368487131	0.782739654269251	1.0
META_gov_should_redistribute_income_UNDEC	476.0	0.27634453781512636	0.15573418308331666	0.0	0.15	0.28	0.36	1.0
META_gov_should_redistribute_income_SCORE	476.0	0.8390168021389249	1.46179621483227	-1.4252020955463625	-0.34486368872940454	0.5589209960112922	1.7405278025012403	7.583506634289565
OPIN_trust_bank	476.0	0.5567226890756303	0.49729476040496007	0.0	0.0	1.0	1.0	1.0
META_trust_bank_pO1	476.0	0.541449579831933	0.24518134980980877	0.0	0.35	0.58	0.75	0.99
META_trust_bank_SCORE	476.0	0.3601637013654182	1.4040419439274703	-1.3965955939120773	-0.715664034660199	0.01368837539613188	1.0916908873974052	5.261615888839717
OPIN_should_follow_covid_rules	476.0	0.773109243697479	0.2919834109178398	0.0	0.5	1.0	1.0	1.0
OPIN_trans_superficial_need	476.0	0.3224789915966387	0.39000533003082777	0.0	0.0	0.0	0.5	1.0
META_trans_superficial_need_pO1	476.0	0.48806224678069715	0.2677301300692046	0.0	0.2762023593466425	0.5	0.684844641724794	1.0
META_trans_superficial_need_UNDEC	476.0	0.27825630252100886	0.17685350899658467	0.0	0.14	0.28	0.34	1.0
META_trans_superficial_need_SCORE	476.0	0.28421240806189785	1.4838327414294807	-1.432556845887856	-0.7457728352398767	-0.17771292275987294	1.0861225321730164	8.090725056777831
OPIN_obey_law_even_if_wrong	476.0	0.4422268907563025	0.4308162130942119	0.0	0.0	0.5	1.0	1.0
META_obey_law_even_if_wrong_pO1	476.0	0.5689897285540706	0.2495983573735587	0.0	0.40762463343108507	0.5697563631414183	0.75	1.0
META_obey_law_even_if_wrong_UNDEC	476.0	0.268193277310925	0.16432987503310065	0.0	0.14	0.26	0.34	1.0
META_obey_law_even_if_wrong_SCORE	476.0	0.8202117786585839	1.9772862971950396	-1.4327185021724043	-0.6652779496658511	0.29758035063981725	1.7686353056059196	8.575990227663523
OPIN_trust_police	476.0	0.6764705882352942	0.46831494258555995	0.0	0.0	1.0	1.0	1.0
META_trust_police_pO1	476.0	0.6332142857142865	0.1994021704092254	0.0	0.5	0.65	0.7825	1.0
META_trust_police_SCORE	476.0	0.6023694604609494	1.3233951921175329	-1.3965955939120769	-0.41080945313177775	0.1323328718947514	1.3547252932311995	5.261615888839717
OPIN_oppose_more_houses	476.0	0.36239495798319327	0.41861141319693385	0.0	0.0	0.0	0.625	1.0
META_oppose_more_houses_pO1	476.0	0.5569361796768183	0.26701644308653166	0.0	0.3497093023255814	0.5625390869293309	0.7727272727272727	1.0
META_oppose_more_houses_UNDEC	476.0	0.2410504201680677	0.15553692937634817	0.0	0.12	0.24	0.34	1.0
META_oppose_more_houses_SCORE	476.0	0.17230879515993303	1.5019571580459992	-1.4321904261251819	-0.8539342479547853	-0.24621184423377396	0.7925378900269509	9.313483897876953
OPIN_increase_welfare_spending	476.0	0.7258403361344538	0.3932915454429951	0.0	0.5	1.0	1.0	1.0
META_increase_welfare_spending_pO1	476.0	0.5918558784198193	0.2472232981564955	0.0	0.40154639175257734	0.5909090909090909	0.773989898989899	1.0
META_increase_welfare_spending_UNDEC	476.0	0.22470588235294203	0.1495752500180316	0.0	0.1	0.2	0.34	1.0
META_increase_welfare_spending_SCORE	476.0	0.6818450553034362	1.7310261082881013	-1.4285000056998927	-0.6207236742509794	0.22462040586071552	1.4442067580414106	6.312966980701254
OPIN_oppose_gendered_role_pay_gap	476.0	0.6050420168067226	0.41863914660836016	0.0	0.0	0.5	1.0	1.0
META_oppose_gendered_role_pay_gap_pO1	476.0	0.6214107873914485	0.2652546667363582	0.0	0.4523809523809524	0.6388339920948616	0.8333333333333334	1.0
META_oppose_gendered_role_pay_gap_UNDEC	476.0	0.23235294117647098	0.17805005036066812	0.0	0.1	0.20500000000000002	0.34	1.0
META_oppose_gendered_role_pay_gap_SCORE	476.0	0.3716839489180333	1.4611802330281443	-1.4317625885008833	-0.849942043042011	0.01778947888225879	1.3753122801653943	7.576946141335044
OPIN_welfare_recipients_dont_deserve	476.0	0.3581932773109244	0.4095647142965498	0.0	0.0	0.0	0.5	1.0
META_welfare_recipients_dont_deserve_pO1	476.0	0.5401090197660485	0.24128667888432875	0.0	0.36862244897959184	0.531017687772366	0.7234848484848485	1.0
META_welfare_recipients_dont_deserve_UNDEC	476.0	0.251806722689076	0.15668168346573785	0.0	0.1275	0.25	0.34	1.0
META_welfare_recipients_dont_deserve_SCORE	476.0	0.26888177415745507	1.4680235069942273	-1.4317376273090394	-0.9489411582164622	-0.23102773609614236	1.1461533022416086	4.769616180469285
OPIN_supports_Brexit	476.0	0.3004201680672269	0.3987874145888969	0.0	0.0	0.0	0.5	1.0
META_supports_Brexit_pO1	476.0	0.505182092708135	0.20960459596203296	0.0	0.43333333333333335	0.5	0.5833333333333334	1.0
META_supports_Brexit_UNDEC	476.0	0.18441176470588266	0.15024285809538088	0.0	0.06	0.15	0.33	1.0
META_supports_Brexit_SCORE	476.0	1.0966329458949782	1.5362240695947602	-1.4284023936625123	-0.07103391845497048	1.0868511352472392	1.8798666180323236	8.094879509003174
OPIN_trust_media	476.0	0.38445378151260506	0.48697769965843357	0.0	0.0	0.0	1.0	1.0
META_trust_media_pO1	476.0	0.4715966386554619	0.20767782008943253	0.0	0.3	0.41	0.66	0.96
META_trust_media_SCORE	476.0	0.22789004307033234	1.406272177879695	-1.3149125574366756	-0.7810889057073204	-0.107317138028308	0.8926828619716918	5.285000284750452
OPIN_different_laws_for_rich	476.0	0.726890756302521	0.40391713146797964	0.0	0.5	1.0	1.0	1.0
META_different_laws_for_rich_pO1	476.0	0.6783887689181446	0.23817405707247638	0.0	0.5495073891625616	0.716358024691358	0.8602777777777778	1.0
META_different_laws_for_rich_UNDEC	476.0	0.22516806722689123	0.14792093588430322	0.0	0.1	0.2	0.34	0.84
META_different_laws_for_rich_SCORE	476.0	1.1162874604770845	1.6213628670993	-1.4305607020177247	0.027330398543790047	0.9611870269166005	1.9893425524329351	10.899235636202977
OPIN_free_speech_priority	476.0	0.726890756302521	0.4460252490358946	0.0	0.0	1.0	1.0	1.0
META_free_speech_priority_pO1	476.0	0.6060294117647064	0.208690128322934	0.0	0.47	0.64	0.7525	1.0
META_free_speech_priority_SCORE	476.0	0.45881283346156176	1.2696339770906537	-1.3965955939120769	-0.41080945313177775	0.2845177336462802	1.0916908873974056	5.261615888839717
