# Supplementary material for: Biased perceptions of public opinion don’t define echo chambers but reveal systematic differences in political awareness
Source: PLoS One. 2025 Jun 4;20(6):e0324507. doi: 10.1371/journal.pone.0324507 (PMC12178016; doi:10.1371/journal.pone.0324507)
Supplement: S3 File — (ZIP) [file pone.0324507.s003.zip › S3_File/code and data/metaopinion questions.csv]

trstmed	2018	wtfactor	3879
Do you tend to trust or tend not to trust the media?
10	Trust
40	Distrust
trstpol	2018	wtfactor	3879
Do you tend to trust or tend not to trust the police?
42	Trust
9	Distrust
trstbank	2018	wtfactor	3879
Do you tend to trust or tend not to trust high street banks and financial institutions?
30	Trust
19	Distrust
tstgov	2018	wtfactor	3879
Do you tend to trust or tend not to trust the Government?
21	Trust
30	Distrust
prevfr	2017	wtfactor	3988
Which of these statements comes closest to your view about extremism vs free speech in universities and colleges?
39	Universities have responsibility to protect free speech on campus
32	Universities have responsibility to protect students from hearing extremist views
redistrb	2018	wtfactorsc	3065
Government should redistribute income from the better-off to less well-off
42	Agree
28	Neither agree nor disagree
28	Disagree
bigbusnn	2018	wtfactorsc	3065
Big business benefits owners at the expense of workers
60	Agree
27	Neither agree nor disagree
12	Disagree
richlaw	2018	wtfactorsc	3065
There is one law for the rich and one for the poor
60	Agree
21	Neither agree nor disagree
17	Disagree
deathapp	2018	wtfactorsc	3065
For some crimes, the death penalty is the most appropriate sentence
46	Agree
15	Neither agree nor disagree
38	Disagree
obey	2018	wtfactorsc	3065
Schools should teach children to obey authority
70	Agree
18	Neither agree nor disagree
10	Disagree
wronglaw	2018	wtfactorsc	3065
The law should always be obeyed, even if a particular law is wrong
37	Agree
35	Neither agree nor disagree
27	Disagree
morewelf	2018	wtfactorsc	3065
The government should spend more money on welfare benefits for the poor
41	Agree
31	Neither agree nor disagree
27	Disagree
sochelp	2018	wtfactorsc	3065
Many people who get social security dont really deserve any help
21	Agree
38	Neither agree nor disagree
39	Disagree
welffeet	2018	wtfactorsc	3065
If welfare benefits werent so generous, people would learn to stand on their own two feet
40	Agree
27	Neither agree nor disagree
32	Disagree
homsbult	2018	wtfactor	3879
Would you support or oppose more homes being built in your local area?
14	Oppose
11	Neither support nor oppose
36	Support
plnuppri	2017	wtfactor	3988
The price of a plane ticket should reflect the environmental damage that flying causes, even if this makes air travel much more expensive
9	Agree
5	Neither agree nor disagree
5	Disagree
bodimr	2017	wtfactor	3988
Does how you look affect how you feel about yourself?
22	How I look doesn`t really affect how I feel about myself
35	I feel much better about myself when I think I look good
gpaysup	2018	wtfactorsc	3065
How right or wrong it is for men to be paid more on average than women in a supermarket where most of the check out workers are women and most of the managers are men?
29	Wrong
16	Neither right nor wrong
24	Right
tranneed	2018	wtfactor	3879
Do you agree or disagree that most people who are transgender have gone through this process because of a very superficial and temporary need?
9	Agree
15	Neither agree nor disagree
45	Disagree
remlea	2018	wtfactor	3879
Considering Brexit, do you now think of yourself as a Remainer or a Leaver?
26	Leaver
13	I do not think of myself as either remainer or leaver
36	Remainer
