# Supplementary material for: Biased perceptions of public opinion don’t define echo chambers but reveal systematic differences in political awareness
Source: PLoS One. 2025 Jun 4;20(6):e0324507. doi: 10.1371/journal.pone.0324507 (PMC12178016; doi:10.1371/journal.pone.0324507)
Supplement: S3 File — (ZIP) [file pone.0324507.s003.zip › S3_File/code and data/README.txt]

# Meta-opinions analysis and clustering

## Contents

* ```analysis_pub.ipynb``` is the Jupyter notebook for analysing and clustering meta-opinions derived from survey. This can be opened in Jupyter or VSCode.
* ```responses_clean.csv``` are our survey responses
* ```metaopinion questions.csv``` contains the correct opinion data for each question, which meta-opinions are scored against
* ```conda_env.yml``` specifies the software environment, which can be installed following the instructions below
* ```README.md``` is a copy of these instructions in markdown format.

## Requirements

The notebook has been tested on 
* Windows 11
* Anaconda3

## Installation (on typical laptop under 10 minutes)

If you already have an Anaconda installation, it is possible that dependencies may be installed as standard already.

If not, from the Anaconda2 prompt, install the dependencies:
```
conda env create --file conda_env.yml
```
## Running (on typical laptop under 5 minutes)

If you had to install dependencies above, activate the environment from the Anaconda2 prompt:
```
conda activate echochambers
```

Then launch jupyter from prompt:
```
jupyter notebook
```
When Jupyter launches the browser, open the notebook ```analysis_pub.ipynb```

The expected output is already shown between cells in the notebook. To reproduce, from the Kernel menu, choose "Restart and run all". The output should then be deleted and regenerated.

## License

CC-By. If using the code or data, please cite this publication.
