# Supplementary material for: Biased perceptions of public opinion don’t define echo chambers but reveal systematic differences in political awareness
Source: PLoS One. 2025 Jun 4;20(6):e0324507. doi: 10.1371/journal.pone.0324507 (PMC12178016; doi:10.1371/journal.pone.0324507)
Supplement: S3 File — (ZIP) [file pone.0324507.s003.zip › S3_File/code and data/responses_clean.csv]

	AFail	unmoved	totaltime	gender	age	class_bracket	adults_in_house	Timer	education	web	smYN	electricity	smSite	prop_of_seats_HOC	Timer.1	party_vote	paper	timer	party_with_most_seats	webYN	tv	paperYN	political_interest	tvYN	plnuppri	plnuppri_TIME	plnuppri_OPT1	plnuppri_OPT2	plnuppri_OPT3	welffeet	welffeet_TIME	welffeet_OPT1	welffeet_OPT2	welffeet_OPT3	deathapp	deathapp_TIME	deathapp_OPT1	deathapp_OPT2	deathapp_OPT3	obey	obey_TIME	obey_OPT1	obey_OPT2	obey_OPT3	tstgov	tstgov_TIME	tstgov_OPT1	tstgov_OPT2	tstgov_OPT3
0	Yes	0	62.115	Female	26-35	Managerial Working Class	Yes	13.855	A level or equivalent	good	Yes	Renewables (wind, solar, hydro)	good	Just over half (326 of 650 seats)	19.686	Conservative	good		Conservative Party	Yes	good	Yes	... a great deal,	Yes	Agree	2.913	59	7	34	Agree	2.708	57	9	34	Agree	3.007	55	11	34	Agree	3.347	59	7	34	Trust	2.685	68	32
1	No	0	320.821	Male	26-35	Emergent Service Workers	Yes	82.403	Higher education below degree level	BBC News	Yes	Natural Gas	Facebook	Just over half (326 of 650 seats)	48.795	Conservative			Conservative Party	Yes		No	some,	No	Disagree	14.53	13	39	48	Agree	21.358	65	29	6	Agree	15.094	67	19	14	Disagree	13.476	29	67	4	Trust	8.019	20	80
2	No	1	185.074	Male	26-35	Technical Middle Class	Yes	59.264	A level or equivalent	bbc	Yes	Coal	Twitter, Linkedin	Just over half (326 of 650 seats)	166.272	Liberal Democrat			Conservative Party	Yes	bbc and itv	No	quite a lot,	Yes	Neither agree nor disagree	6.975	30	15	55	Neither agree nor disagree	8.414	28	18	54	Disagree	9.418	8	49	43	Disagree	5.262	0	83	17	Distrust	4.825	10	90
3	No	1	425.067	Female	26-35	Emergent Service Workers	Yes	205.227	Degree level or higher		Yes	I don't know	Bbc news	66% (429 of 650 seats)	155.708	Undecided			I don't know	Yes	Bbc	Yes	some,	No	Disagree	15.092	66	0	34	Neither agree nor disagree	24.532	66	0	34	Agree	7.503	87	0	13	Agree	10.498	96	0	4	Trust	5.669	85	15
4	No	0	489.042	Male	26-35	Technical Middle Class	Yes	330.577	A level or equivalent	BBC Al Jazeera	Yes	Natural Gas	Reddit	66% (429 of 650 seats)	177.982	Liberal Democrat			Conservative Party	Yes	BBC	No	some,	No	Agree	13.558	86	7	7	Disagree	20.342	28	66	6	Disagree	25.486	29	69	2	Neither agree nor disagree	19.071	33	34	33	Trust	12.349	75	25
5	No	0	402.278	Female	36-45	Elite	Yes	122.574	Degree level or higher		Yes	Nuclear		Just over half (326 of 650 seats)	93.299	Green			Conservative Party	Yes		No	quite a lot,	Yes	Disagree	22.404	78	17	5	Neither agree nor disagree	26.237	39	32	29	Agree	19.963	50	20	30	Neither agree nor disagree	11.126	35	31	34	Trust	13.307	60	40
6	Yes	0	323.328	Male	46-55	Technical Affluent Workers	Yes	73.258	Higher education below degree level	Fox , BBC	Yes	I don't know	facebook	66% (429 of 650 seats)	170.288	Liberal Democrat			Liberal Democratic Party	Yes		No	some,	No	Neither agree nor disagree	14.558	13	13	74	Agree	20.154	45	0	55	Neither agree nor disagree	8.029	19	47	34	Agree	21.41	70	0	30	Trust	13.29	82	18
7	No	0	289.129	Female	36-45	Established Middle Class	No	120.686	Higher education below degree level	BBC	Yes	Natural Gas	Twitter	I don't know	62.993	Labour			Conservative Party	Yes	BBC	No	some,	Yes	Agree	16.532	22	44	34	Disagree	14.742	42	58	0	Disagree	14.525	44	35	21	Neither agree nor disagree	17.761	66	0	34	Distrust	9.278	72	28
8	No	2	313.499	Male	36-45	Emergent Service Workers	Yes	174.207	A level or equivalent		Yes	Natural Gas	Reddit	Just over half (326 of 650 seats)	103.548	Scottish National			Conservative Party	No		No	... a great deal,	No	Neither agree nor disagree	10.137	33	33	34	Disagree	10.115	59	30	11	Disagree	11.971	33	50	17	Disagree	17.343	53	29	18	Distrust	7.257	34	66
9	No	2	341.664	Male	26-35	Traditional Working Class	Yes	111.763	GCSE, O level or equivalent	RT	No	Coal		Just over half (326 of 650 seats)	45.185	Other			Conservative Party	Yes	RT-UK	No	... a great deal,	Yes	Agree	152.909	33	33	34	Disagree	5.614	21	45	34	Disagree	6.697	18	48	34	Disagree	6.929	44	22	34	Distrust	4.574	5	95
10	No	5	265.932	Male	18-25	Emergent Service Workers	Yes	119.4	Higher education below degree level		Yes	Natural Gas	Facebook, Reddit	Just over half (326 of 650 seats)	237.422	Undecided			Conservative Party	No	BBC, ITV	No	quite a lot,	Yes	Agree	16.852	41	53	6	Disagree	7.03	33	33	34	Disagree	15.051	56	25	19	Agree	5.243	33	33	34	Trust	8.718	66	34
11	No	0	444.687	Male	36-45	Emergent Service Workers	No	167.757	Higher education below degree level	Guardian	Yes	Renewables (wind, solar, hydro)	Reddit	I don't know	77.556	Green			Conservative Party	Yes	Channel 4	No	quite a lot,	Yes	Agree	18.823	42	52	6	Disagree	14.999	57	37	6	Neither agree nor disagree	28.159	47	36	17	Neither agree nor disagree	23.847	45	39	16	Distrust	13.063	35	65
12	No	3	144.435	Male	26-35	Emergent Service Workers	Yes	52.687	Degree level or higher	daily mail online	No	Renewables (wind, solar, hydro)		I don't know	60.735	Labour	daily mail online		Conservative Party	Yes	sky news, al jazeera bbc news	No	or, none at all?	Yes	Disagree	2.66	33	33	34	Disagree	44.629	71	0	29	Agree	4.069	70	0	30	Agree	3.901	54	12	34	Distrust	5.515	66	34
13	No	16	156.776	Male	36-45	Emergent Service Workers	Yes	56.8	Higher education below degree level		No	Natural Gas		I don't know	189.394	Undecided	eenadu		Labour Party	No		Yes	some,	No	Agree	5.077	33	33	34	Agree	4.842	33	33	34	Agree	5.014	33	33	34	Agree	5.294	33	33	34	Trust	9.211	25	75
14	Yes	0	209.778	Male	46-55	Technical Affluent Workers	Yes	63.612	Degree level or higher	BBC News	Yes	Renewables (wind, solar, hydro)	Facebook	60% (390 of 650 seats)	77.653	Conservative	Daily Mirror		Conservative Party	Yes	BBC News	Yes	quite a lot,	Yes	Agree	6.516	48	18	34	Agree	7.874	60	6	34	Agree	7.342	27	27	46	Agree	5.269	65	1	34	Trust	5.374	76	24
15	No	0	357.869	Male	18-25	Precariat	Yes	113.03	Higher education below degree level	BBC News	Yes	Renewables (wind, solar, hydro)	Facebook, Instagram, Reddit, Twitter	Just over half (326 of 650 seats)	105.358	Labour			Conservative Party	Yes	BBC iPlayer, ITV Hub, Amazon Prime, Netflix	No	quite a lot,	Yes	Disagree	20.856	23	51	26	Disagree	11.187	13	74	13	Agree	23.073	23	52	25	Agree	16.049	50	16	34	Trust	11.31	40	60
16	No	0	476.511	Male	56-65	Technical Middle Class	Yes	147.157	Degree level or higher	BBC	Yes	I don't know	Linkedin	Just over half (326 of 650 seats)	86.607	Labour	The Times		Conservative Party	Yes	BBC	Yes	some,	Yes	Disagree	20.443	15	39	46	Disagree	28.645	84	9	7	Disagree	18.233	6	81	13	Disagree	32.947	44	18	38	Distrust	12.6	65	35
17	Yes	1	430.289	Male	36-45	Managerial Working Class	No	36.97	Degree level or higher		Yes	Nuclear	Twitter	I don't know	63.415	Conservative			Labour Party	No		No	some,	No	Disagree	14.567	0	100	0	Agree	19.742	100	0	0	Neither agree nor disagree	20.586	52	31	17	Neither agree nor disagree	25.229	26	54	20	Distrust	15.522	40	60
18	No	0	580.225	Male	36-45	Traditional Working Class	No	117.294	A level or equivalent	Google	Yes	Natural Gas	Instagram	Just over half (326 of 650 seats)	121.528	Green			Conservative Party	Yes	BBC One	No	not very much,	Yes	Agree	22.25	7	91	2	Agree	23.889	38	32	30	Neither agree nor disagree	19.84	44	3	53	Disagree	22.247	17	78	5	Distrust	15.345	16	84
19	Yes	0	540.001	Female	36-45	Traditional Middle Class	Yes	59.181	Degree level or higher	telegraph.co.uk	Yes	Renewables (wind, solar, hydro)		66% (429 of 650 seats)	113.97	Undecided			Labour Party	Yes		No	not very much,	No	Neither agree nor disagree	46.661	49	47	4	Agree	31.326	52	41	7	Agree	17.685	30	60	10	Neither agree nor disagree	14.196	24	33	43	Distrust	7.757	27	73
20	No	0	556.743	Female	18-25	Technical Middle Class	Yes	172.745	Higher education below degree level		Yes	Natural Gas	Facebook	Just over half (326 of 650 seats)	61.134	Scottish National			Conservative Party	No		No	not very much,	No	Neither agree nor disagree	28.986	20	60	20	Disagree	24.957	40	55	5	Disagree	54.126	52	43	5	Neither agree nor disagree	24.16	50	25	25	Distrust	12.176	30	70
21	Yes	1	276.038	Male	18-25	Self Employed Service Workers	Yes	35.799	Higher education below degree level	Sun, Guardian	No	Natural Gas		I don't know	103.534	I will not vote for any party	The Guardian		Conservative Party	Yes	BBC News	Yes	some,	Yes	Neither agree nor disagree	12.035	14	47	39	Disagree	8.727	49	17	34	Neither agree nor disagree	8.978	11	48	41	Disagree	12.68	61	13	26	Distrust	8.087	20	80
22	No	0	281.492	Female	46-55	Established Middle Class	Yes	114.626	Degree level or higher	Western Morning news, BBC	Yes	I don't know	Facebook	Just over half (326 of 650 seats)	58.262	Liberal Democrat			Conservative Party	Yes	BBC1	No	some,	Yes	Neither agree nor disagree	10.878	42	24	34	Disagree	11.463	45	21	34	Disagree	11.718	10	56	34	Agree	11.027	50	16	34	Trust	7.263	60	40
23	No	0	469.172	Male	18-25	Emergent Service Workers	Yes	150.473	Higher education below degree level	BBC News	Yes	Natural Gas	Reddit, Twitter	I don't know	133.594	Liberal Democrat			Conservative Party	Yes		No	not very much,	No	Neither agree nor disagree	29.04	24	39	37	Neither agree nor disagree	21.996	32	18	50	Agree	17.265	53	23	24	Neither agree nor disagree	15.618	54	26	20	Trust	15.498	80	20
24	Yes	4	530.042	Male	46-55	Self Employed Service Workers	Yes	325.831	Degree level or higher	Mail	Yes	Renewables (wind, solar, hydro)	Facebook	66% (429 of 650 seats)	200.566	Conservative	Mail		Conservative Party	Yes	Sky	No	some,	Yes	Disagree	16.964	33	33	34	Neither agree nor disagree	20.459	45	35	20	Disagree	18.81	60	30	10	Neither agree nor disagree	22.688	55	30	15	Distrust	6.344	40	60
25	No	0	959.252	Male	56-65	Established Middle Class	Yes	159.293	GCSE, O level or equivalent	BBC	Yes	Natural Gas	Facebook	Just over half (326 of 650 seats)	101.427	Liberal Democrat			Conservative Party	Yes	BBC	No	quite a lot,	Yes	Agree	26.82	80	15	5	Disagree	50.582	80	15	5	Disagree	43.072	80	10	10	Agree	49.666	80	5	15	Trust	14.612	70	30
27	No	2	340.217	Male	26-35	Established Middle Class	Yes	190.005	Higher education below degree level		Yes	Natural Gas	facebook	66% (429 of 650 seats)	417.403	Conservative			Conservative Party	No	BBC	No	some,	Yes	Agree	4.042	81	0	19	Agree	3.888	82	0	18	Agree	14.118	47	19	34	Agree	8.469	88	0	12	Trust	4.944	78	22
28	No	0	517.479	Female	46-55	Technical Middle Class	Yes	159.903	Degree level or higher	BBC News	Yes	Nuclear	Facebook	Just over half (326 of 650 seats)	73.529	Labour	Guardian		Conservative Party	Yes	BBC News Channel	Yes	... a great deal,	Yes	Agree	16.967	50	40	10	Disagree	25.118	75	20	5	Disagree	53.267	40	55	5	Disagree	23.127	60	15	25	Distrust	13.167	80	20
29	No	0	258.232	Male	36-45	Traditional Working Class	Yes	25.046	Degree level or higher	metro	Yes	Nuclear	facebook	Just over half (326 of 650 seats)	60.85	Labour			Conservative Party	Yes	bbc	No	quite a lot,	Yes	Neither agree nor disagree	13.007	3	64	33	Neither agree nor disagree	10.873	0	77	23	Agree	16.613	73	0	27	Disagree	9.854	2	45	53	Trust	9.065	62	38
30	No	0	476.917	Male	18-25	Emergent Service Workers	No	286.313	Degree level or higher	The Guardian, The Independent	Yes	Nuclear	Facebook	Just over half (326 of 650 seats)	163.27	I will not vote for any party			Conservative Party	Yes		No	some,	No	Disagree	17.055	39	27	34	Disagree	15.671	18	48	34	Disagree	23.245	16	50	34	Agree	14.231	21	45	34	Distrust	13.157	45	55
31	No	0	1744.184	Male	26-35	Established Middle Class	Yes	114.392	Degree level or higher	BBC	No	Renewables (wind, solar, hydro)		I don't know	67.129	Scottish National			Conservative Party	Yes		No	some,	No	Agree	71.745	8	69	23	Agree	35.81	70	14	16	Agree	15.276	17	67	16	Agree	43.908	61	3	36	Trust	6.073	45	55
33	No	0	341.478	Male	18-25	Technical Middle Class	Yes	35.26	GCSE, O level or equivalent	standard bbc and sky	Yes	Renewables (wind, solar, hydro)	twitter	I don't know	118.827	Labour			Conservative Party	Yes	bbc channel	No	some,	Yes	Agree	8.552	62	4	34	Agree	8.865	65	1	34	Disagree	18.201	19	47	34	Disagree	25.353	69	0	31	Trust	6.694	72	28
34	No	0	326.118	Female	18-25	Emergent Service Workers	Yes	129.748	Degree level or higher		Yes	Renewables (wind, solar, hydro)	Facebook, Reddit, Instagram	66% (429 of 650 seats)	62.925	I will not vote for any party			Conservative Party	No		No	not very much,	No	Disagree	12.219	0	100	0	Neither agree nor disagree	8.198	46	30	24	Agree	12.365	59	26	15	Disagree	23.055	14	52	34	Distrust	8.817	20	80
35	No	2	331.773	Male	26-35	Established Middle Class	Yes	122.266	Degree level or higher	BBC	Yes	Coal	Twitter	Just over half (326 of 650 seats)	59.543	Liberal Democrat			Conservative Party	Yes	BBC	No	not very much,	Yes	Agree	17.194	75	15	10	Agree	11.395	65	20	15	Agree	16.282	66	30	4	Agree	15.519	50	40	10	Trust	12.557	40	60
36	No	0	318.322	Male	26-35	Traditional Working Class	Yes	105	No qualification	BBC	Yes	Coal	Instagram	Just over half (326 of 650 seats)	62.78	Labour			Conservative Party	Yes	Bbc	No	quite a lot,	Yes	Agree	17.448	81	10	9	Agree	10.88	63	19	18	Disagree	11.989	56	22	22	Disagree	11.168	51	15	34	Distrust	19.983	15	85
37	No	1	450.465	Male	26-35	Emergent Service Workers	Yes	131.766	Degree level or higher	Not specific	Yes	Natural Gas	Twitter	Just over half (326 of 650 seats)	129.194	Undecided			I don't know	Yes	Sky, ITV	No	some,	Yes	Neither agree nor disagree	19.122	19	19	62	Neither agree nor disagree	18.587	21	21	58	Agree	12.061	51	15	34	Neither agree nor disagree	21.6	25	25	50	Trust	9.895	60	40
38	No	20	62.85	Male	26-35	Technical Middle Class	Yes	34.404	Degree level or higher	Visit Britain	No	Renewables (wind, solar, hydro)		66% (429 of 650 seats)	276.022	Green	Daily Star		Labour Party	Yes	BBC	Yes	quite a lot,	Yes	Agree	2.603	33	33	34	Agree	2.235	33	33	34	Agree	2.836	33	33	34	Agree	3.09	33	33	34	Distrust	8.85	50	50
39	No	0	511.756	Male	18-25	Established Middle Class	Yes	154.035	Higher education below degree level	BBC News	Yes	Natural Gas	Twitter	I don't know	117.104	Undecided			I don't know	Yes	BBC news	No	not very much,	Yes	Neither agree nor disagree	16.672	16	71	13	Neither agree nor disagree	21.797	59	31	10	Disagree	22.96	40	50	10	Disagree	25.259	6	91	3	Trust	18.709	30	70
40	No	0	347.594	Male	18-25	Technical Middle Class	Yes	108.228	A level or equivalent		Yes	I don't know	Facebook, Instagram, Twitter	I don't know	97.453	Green			Conservative Party	No	ITV	No	not very much,	Yes	Disagree	22.961	64	21	15	Disagree	21.002	10	50	40	Agree	15.28	20	70	10	Agree	17.182	80	14	6	Trust	8.928	55	45
41	No	0	379.286	Male	26-35	New Affluent Workers	Yes	57.274	Degree level or higher	Oxford mail	Yes	Coal	Facebook	Just over half (326 of 650 seats)	171.587	Other	Guardian		Conservative Party	Yes	Aljazeera	Yes	some,	Yes	Neither agree nor disagree	18.743	41	31	28	Disagree	14.062	32	28	40	Disagree	10.711	44	26	30	Neither agree nor disagree	16.374	30	31	39	Distrust	15.295	48	52
42	No	0	779.217	Male	26-35	Traditional Working Class	Yes	430.561	GCSE, O level or equivalent	BBC News	Yes	Nuclear	Facebook	Just over half (326 of 650 seats)	153.319	Undecided	Independent		Conservative Party	Yes	BBC	Yes	not very much,	Yes	Disagree	30.935	20	50	30	Agree	62.567	60	20	20	Agree	26.206	60	20	20	Agree	28.942	60	25	15	Trust	8.003	70	30
43	No	1	229.469	Male	56-65	Elite	Yes	82.01	No qualification	BBC	Yes	Coal	Twitter	Just over half (326 of 650 seats)	41.074	Conservative			Conservative Party	Yes		No	quite a lot,	No	Agree	9.563	57	10	33	Agree	13.423	87	4	9	Disagree	8.14	80	8	12	Neither agree nor disagree	10.703	25	41	34	Trust	5.722	90	10
44	No	1	314.656	Male	18-25	Emergent Service Workers	Yes	184.32	Degree level or higher	BBC	Yes	Natural Gas	Facebook, Instagram, LinkedIn	Just over half (326 of 650 seats)	71.168	Labour			Conservative Party	Yes	BBC, ITV, Sky, Channel 4	No	quite a lot,	Yes	Agree	12.185	22	35	43	Disagree	13.063	44	34	22	Disagree	33.268	37	45	18	Disagree	11.054	27	51	22	Distrust	7.758	34	66
45	Yes	0	168.576	Male	36-45	Traditional Middle Class	Yes	43.448	Degree level or higher		No	Renewables (wind, solar, hydro)		Just over half (326 of 650 seats)	41.866	Liberal Democrat			Conservative Party	No		No	or, none at all?	No	Agree	8.383	95	0	5	Agree	3.68	92	0	8	Agree	6.911	71	16	13	Agree	8.366	65	21	14	Trust	4.952	80	20
46	No	0	258.817	Male	26-35	Emergent Service Workers	Yes	151.862	Degree level or higher	BBC news	Yes	Natural Gas	Facebook	60% (390 of 650 seats)	94.287	I will not vote for any party			Conservative Party	Yes		No	not very much,	No	Disagree	12.254	26	21	53	Disagree	15.797	28	38	34	Disagree	10.913	34	58	8	Agree	12.659	81	17	2	Trust	9.317	61	39
47	No	4	701.275	Male	18-25	Emergent Service Workers	Yes	278.878	Degree level or higher	BBC News	Yes	Nuclear	Twitter	66% (429 of 650 seats)	94.928	Undecided			Conservative Party	Yes	BBC News	No	quite a lot,	Yes	Disagree	56.483	25	75	0	Agree	116.585	75	25	0	Agree	14.905	70	30	0	Disagree	26.641	5	95	0	Trust	34.28	50	50
48	No	0	340.07	Male	26-35	Emergent Service Workers	Yes	112.481	GCSE, O level or equivalent	BBC news	No	I don't know		Just over half (326 of 650 seats)	63.414	I will not vote for any party			Conservative Party	Yes		No	some,	No	Agree	14.706	31	55	14	Neither agree nor disagree	16.145	62	26	12	Disagree	15.557	43	49	8	Neither agree nor disagree	17.899	68	17	15	Trust	7.543	55	45
49	No	0	366.044	Female	36-45	Traditional Working Class	No	38.564	Degree level or higher	Guardian	Yes	Coal	Twitter	Just over half (326 of 650 seats)	85.28	Green			Conservative Party	Yes		No	some,	No	Neither agree nor disagree	12.452	20	40	40	Disagree	15.636	35	45	20	Neither agree nor disagree	18.211	15	45	40	Disagree	16.755	44	26	30	Distrust	11.173	42	58
50	No	2	452.474	Female	56-65	New Affluent Workers	Yes	164.644	A level or equivalent	Sky. BBC.	Yes	I don't know	Facebook	I don't know	105.384	Labour			Conservative Party	Yes	Sky	No	some,	Yes	Disagree	28.618	10	56	34	Agree	14.567	60	6	34	Agree	15.07	60	6	34	Agree	13.71	20	46	34	Distrust	22.021	30	70
51	No	4	944.849	Female	36-45	Emergent Service Workers	Yes	113.944	Degree level or higher	BBC / Guardian	No	I don't know		Just over half (326 of 650 seats)	56.014	Undecided			Conservative Party	Yes		No	some,	No	Disagree	20.445	23	67	10	Disagree	19.039	65	25	10	Disagree	26.423	20	70	10	Agree	12.141	33	33	34	Distrust	11.322	30	70
52	No	0	498.883	Male	26-35	Traditional Working Class	Yes	703.756	Degree level or higher	BBC, CNN, The Guardian	Yes	Natural Gas	Twitter, Facebook	Just over half (326 of 650 seats)	408.59	Labour			Conservative Party	Yes	BBC news	No	some,	Yes	Neither agree nor disagree	20.181	42	7	51	Neither agree nor disagree	19.664	31	12	57	Disagree	20.924	34	49	17	Neither agree nor disagree	17.224	40	7	53	Trust	16.076	41	59
53	No	0	285.034	Female	26-35	Emergent Service Workers	No	221.638	Degree level or higher	BBC	Yes	Natural Gas	Reddit	I don't know	60.57	Other			Conservative Party	No		No	not very much,	No	Agree	15.025	11	63	26	Disagree	14.537	59	32	9	Disagree	18.059	49	23	28	Disagree	10.466	52	19	29	Distrust	5.225	34	66
54	No	0	332.386	Male	46-55	Emergent Service Workers	Yes	137.113	A level or equivalent	mail	Yes	Natural Gas	twitter	Just over half (326 of 650 seats)	72.86	Conservative	Independant		Conservative Party	Yes	bbc	Yes	quite a lot,	Yes	Agree	17.659	58	8	34	Disagree	17.624	49	32	19	Disagree	22.378	46	20	34	Agree	15.219	42	24	34	Trust	13.858	36	64
55	No	0	288.187	Male	26-35	Traditional Working Class	Yes	188.777	Degree level or higher	Bbc	Yes	Natural Gas	Twitter	Just over half (326 of 650 seats)	88.619	Labour			Conservative Party	Yes	Bbc	No	some,	Yes	Neither agree nor disagree	11.474	17	18	65	Agree	12.629	52	18	30	Agree	13.276	63	7	30	Agree	7.995	53	13	34	Trust	6.112	81	19
56	No	0	464.73	Female	26-35	Traditional Working Class	Yes	65.88	GCSE, O level or equivalent	Echo	Yes	Renewables (wind, solar, hydro)	Instagram and Facebook	76% (494 of 650 seats)	95.225	Labour			Conservative Party	Yes	Sky New and BBC	No	some,	Yes	Agree	17.455	27	53	20	Neither agree nor disagree	23.755	46	31	23	Disagree	12.88	48	18	34	Agree	12.222	40	31	29	Distrust	11.036	28	72
58	No	0	270.473	Female	26-35	New Affluent Workers	Yes	90.504	Degree level or higher	BBC news, The Daily Mail	Yes	Renewables (wind, solar, hydro)	Facebook, Twitter & Instagram	I don't know	92.854	Scottish National			Conservative Party	Yes	STV (regional channel of ITV) and BBC iplayers.	No	not very much,	Yes	Disagree	11.481	19	62	19	Disagree	8.884	5	80	15	Disagree	11.121	25	56	19	Agree	11.071	55	24	21	Trust	9.103	63	37
59	Yes	3	351.821	Female	26-35	Established Affluent Workers	Yes	198.087	Degree level or higher	BBC	Yes	Natural Gas	Facebook and Twitter	60% (390 of 650 seats)	137.528	Other			I don't know	Yes		No	not very much,	No	Disagree	13.604	0	71	29	Agree	14.185	41	25	34	Agree	11.409	60	6	34	Agree	11.359	61	5	34	Trust	10.372	75	25
60	No	0	639.469	Male	36-45	Technical Middle Class	Yes	141.984	Degree level or higher	BBC News	Yes	Natural Gas	Twitter	Just over half (326 of 650 seats)	185.815	Labour			Conservative Party	Yes	BBC	No	some,	Yes	Disagree	28.002	35	60	5	Disagree	29.378	33	57	10	Disagree	26.292	50	34	16	Neither agree nor disagree	22.623	70	23	7	Distrust	14.6	26	74
61	Yes	0	495.441	Male	26-35	Managerial Working Class	Yes	353.329	A level or equivalent	independant, the gaurdian, huff post	Yes	Natural Gas	facebook, twitter, instagram	60% (390 of 650 seats)	119.827	Labour			Conservative Party	Yes		No	... a great deal,	No	Agree	29.57	19	73	8	Disagree	18.095	60	19	21	Disagree	20.872	57	28	15	Disagree	27.653	61	24	15	Distrust	12.722	59	41
62	No	0	366.068	Female	36-45	Emergent Service Workers	Yes	121.173	A level or equivalent	yahoo	Yes	I don't know	facebook, instagram	Just over half (326 of 650 seats)	70.98	Labour			Conservative Party	Yes	bbc, itv, channel 4	No	quite a lot,	Yes	Agree	18.842	23	71	6	Disagree	11.842	66	26	8	Disagree	30.598	42	38	20	Neither agree nor disagree	22.068	66	27	7	Distrust	12.919	20	80
63	No	2	635.23	Male	46-55	Emergent Service Workers	No	148.41	Higher education below degree level	Google, Independent, Le Monde etc.	Yes	Natural Gas	Youtube	Just over half (326 of 650 seats)	158.785	Undecided			Conservative Party	Yes		No	quite a lot,	No	Disagree	31.204	48	46	6	Neither agree nor disagree	43.807	40	42	18	Neither agree nor disagree	60.546	49	43	8	Neither agree nor disagree	37.467	42	42	16	Distrust	22.4	38	62
64	No	0	354.979	Male	18-25	Emergent Service Workers	Yes	77.324	GCSE, O level or equivalent		Yes	Natural Gas	Reddit	I don't know	70.816	Labour			Conservative Party	No		No	quite a lot,	No	Agree	37.943	10	60	30	Disagree	8.881	50	33	17	Disagree	15.385	25	40	35	Disagree	17.459	50	32	18	Distrust	8.403	58	42
65	No	0	409.852	Male	26-35	New Affluent Workers	Yes	39.599	Degree level or higher	google news	Yes	Nuclear	facebook	66% (429 of 650 seats)	234.582	Labour	sun, mirror		Labour Party	Yes		Yes	not very much,	No	Disagree	26.113	11	55	34	Neither agree nor disagree	14.13	54	12	34	Disagree	47.93	25	65	10	Neither agree nor disagree	14.195	49	34	17	Trust	7.67	64	36
66	No	0	310.848	Male	18-25	Technical Middle Class	Yes	87.732	GCSE, O level or equivalent		Yes	Natural Gas	Reddit, Twitter	Just over half (326 of 650 seats)	74.23	Labour			Conservative Party	No	BBC 1	No	quite a lot,	Yes	Disagree	11.938	21	77	2	Disagree	11.602	50	45	5	Disagree	19.375	38	58	4	Neither agree nor disagree	39.405	12	72	16	Distrust	5.23	10	90
67	Yes	1	768.576	Female	26-35	Traditional Middle Class	Yes	25.302	Degree level or higher		No	I don't know		Just over half (326 of 650 seats)	57.402	Conservative	Daily Telegraph		Conservative Party	No		Yes	some,	No	Agree	13.601	18	64	18	Disagree	25.099	58	29	13	Disagree	27.563	62	29	9	Agree	67.553	58	36	6	Distrust	22.963	30	70
68	No	1	1638.413	Female	26-35	Traditional Working Class	Yes	101.543	Degree level or higher	BBC	Yes	Natural Gas	facebook	Just over half (326 of 650 seats)	199.706	Labour			Conservative Party	Yes	BBC	No	some,	Yes	Disagree	269.956	21	49	30	Disagree	30.652	16	50	34	Disagree	30.838	71	6	23	Neither agree nor disagree	37.217	66	0	34	Distrust	18.338	55	45
69	No	0	273.425	Male	18-25	Emergent Service Workers	Yes	73.206	A level or equivalent	BBC, Sky News	Yes	Natural Gas	Facebook, Twitter	Just over half (326 of 650 seats)	61.396	Labour			Conservative Party	Yes		No	some,	No	Agree	15.137	52	45	3	Disagree	15.954	50	50	0	Disagree	11.4	27	63	10	Disagree	16.47	70	20	10	Distrust	5.135	45	55
70	No	0	250.839	Female	26-35	Established Middle Class	Yes	89.755	Degree level or higher	BBC	Yes	Natural Gas	Facebook	Just over half (326 of 650 seats)	41.553	Labour			Conservative Party	Yes	BBC	No	some,	Yes	Neither agree nor disagree	13.229	65	18	17	Agree	7.118	68	24	8	Agree	13.508	64	31	5	Agree	6.666	73	14	13	Distrust	7.512	10	90
71	No	0	536.681	Female	36-45	Established Middle Class	Yes	88.883	A level or equivalent	bbc	Yes	Renewables (wind, solar, hydro)	facebook, twitter, instagram	Just over half (326 of 650 seats)	66.681	Labour			Conservative Party	Yes	bbc news	No	quite a lot,	Yes	Agree	17.332	68	30	2	Neither agree nor disagree	39.217	70	27	3	Neither agree nor disagree	24.694	55	12	33	Neither agree nor disagree	17.212	70	0	30	Trust	14.22	60	40
72	No	0	1411.75	Male	18-25	Precariat	Yes	252.558	A level or equivalent	Google Finance	Yes	I don't know	Twitter	I don't know	308.718	Undecided			Conservative Party	Yes		No	or, none at all?	No	Disagree	109.01	25	75	0	Disagree	33.696	49	51	0	Disagree	29.017	1	99	0	Disagree	45.48	1	99	0	Distrust	94.416	49	51
73	No	0	309.493	Male	26-35	Technical Middle Class	Yes	30.637	Degree level or higher	BBC	Yes	Coal	Twitter	Just over half (326 of 650 seats)	59.47	Green			Conservative Party	Yes	Channel 4	No	quite a lot,	Yes	Agree	13.787	33	44	23	Disagree	16.117	45	40	15	Agree	12.373	42	51	7	Agree	13.896	50	35	15	Distrust	5.516	46	54
74	Yes	0	218.611	Male	36-45	Traditional Middle Class	Yes	37.096	Degree level or higher		Yes	Natural Gas	bbc	Just over half (326 of 650 seats)	7567.202	Conservative	The sun		Conservative Party	No		Yes	some,	No	Agree	7.05	85	0	15	Agree	5.815	63	3	34	Neither agree nor disagree	7.332	76	0	24	Neither agree nor disagree	8.247	80	0	20	Distrust	10.444	21	79
75	No	1	358.869	Male	18-25	Elite	Yes	146.649	Degree level or higher	Guardian	Yes	Natural Gas	Facebook	Just over half (326 of 650 seats)	64.123	Labour	Guardian		Conservative Party	Yes	BBC	No	some,	Yes	Agree	17.816	51	32	17	Disagree	15.254	20	42	38	Disagree	23.365	24	64	12	Disagree	15.989	43	23	34	Distrust	13.444	50	50
76	No	1	425.09	Male	26-35	Technical Middle Class	No	215.989	Degree level or higher	bbc	Yes	Renewables (wind, solar, hydro)	facebook	60% (390 of 650 seats)	102.988	Conservative			Conservative Party	Yes	itv	No	quite a lot,	Yes	Disagree	19.618	18	43	39	Disagree	14.425	18	48	34	Neither agree nor disagree	19.015	22	23	55	Agree	17.302	45	22	33	Trust	11.59	67	33
77	No	0	424.245	Female	26-35	Precariat	Yes	165.447	Degree level or higher		No	Renewables (wind, solar, hydro)		Just over half (326 of 650 seats)	74.724	Undecided			Labour Party	No		No	some,	No	Agree	23.656	53	20	27	Neither agree nor disagree	21.737	42	19	39	Disagree	19.609	18	59	23	Neither agree nor disagree	22.126	28	53	19	Distrust	10.777	39	61
78	No	1	202.247	Male	26-35	Established Middle Class	Yes	120.389	A level or equivalent	BBC news	Yes	Coal	Facebook	Just over half (326 of 650 seats)	57.718	Labour			Conservative Party	Yes		No	or, none at all?	No	Neither agree nor disagree	10.915	45	21	34	Disagree	7.864	69	0	31	Disagree	6.326	78	0	22	Neither agree nor disagree	5.939	64	2	34	Distrust	4.724	5	95
79	No	0	300.59	Male	18-25	Emergent Service Workers	Yes	125.032	Higher education below degree level	BBC News	Yes	Coal	Twitter	Just over half (326 of 650 seats)	43.882	Undecided			Conservative Party	Yes		No	quite a lot,	No	Disagree	17.689	25	45	30	Disagree	20.691	35	20	45	Disagree	14.828	10	70	20	Disagree	15.442	40	25	35	Trust	7.328	60	40
80	No	1	381.843	Female	46-55	Precariat	Yes	124.8	Degree level or higher	Daily Mail	Yes	I don't know	Twitter	I don't know	106.904	Labour	The Guardian		Conservative Party	Yes		Yes	quite a lot,	No	Agree	18.332	26	55	19	Disagree	15.819	57	26	17	Disagree	20.405	50	31	19	Agree	16.972	72	17	11	Distrust	13.84	40	60
81	No	5	566.02	Female	46-55	Traditional Working Class	Yes	97.429	GCSE, O level or equivalent	bbc news	Yes	I don't know	facebook	I don't know	233.303	Conservative	the mail		Conservative Party	Yes	itv news	Yes	some,	Yes	Neither agree nor disagree	22.066	33	33	34	Agree	17.606	49	17	34	Agree	31.699	35	31	34	Neither agree nor disagree	18.005	33	33	34	Trust	22.399	80	20
82	No	0	1717.275	Female	18-25	Emergent Service Workers	Yes	270.23	A level or equivalent	BBC, NY Times, dailymail	Yes	Natural Gas	Snapchat, Twitter	I don't know	510.815	Liberal Democrat			I don't know	Yes	Sky News, BBC News	No	not very much,	Yes	Neither agree nor disagree	269.686	19	47	34	Disagree	36.557	43	37	20	Neither agree nor disagree	67.939	22	51	27	Neither agree nor disagree	22.706	50	39	11	Distrust	234.393	41	59
83	No	0	316.077	Male	46-55	Established Middle Class	Yes	41.337	Degree level or higher	BBC News	Yes	Natural Gas	Twitter	Just over half (326 of 650 seats)	65.985	Liberal Democrat			Conservative Party	Yes	BBC One	No	quite a lot,	Yes	Disagree	18.588	9	87	4	Disagree	41.55	24	70	6	Disagree	13.571	25	63	12	Agree	16.043	59	35	6	Trust	9.188	55	45
84	No	0	490.66	Male	26-35	Emergent Service Workers	Yes	119.433	Degree level or higher	BBC NEWS	Yes	Natural Gas	TWITTER	Just over half (326 of 650 seats)	130.153	Liberal Democrat	BBC NEWS		Conservative Party	Yes	BBC & SKY NEWS	No	not very much,	Yes	Disagree	21.71	50	40	10	Disagree	22.694	55	30	15	Agree	18.726	50	35	15	Agree	23.318	65	25	10	Distrust	5.182	0	100
85	No	1	254.51	Female	18-25	New Affluent Workers	Yes	81.77	Degree level or higher	Daily mail	Yes	Renewables (wind, solar, hydro)	facebook	I don't know	57.098	Scottish National			Conservative Party	Yes	STV NEWS	No	not very much,	Yes	Agree	8.891	100	0	0	Neither agree nor disagree	7.867	14	14	72	Disagree	9.302	50	0	50	Agree	6.859	57	9	34	Trust	5.772	50	50
86	Yes	0	409.502	Female	26-35	Self Employed Service Workers	Yes	322.214	Higher education below degree level	BBC News	Yes	I don't know	Facebook	I don't know	396.057	Labour	The sun newspaper		Conservative Party	Yes	Sky news	Yes	some,	Yes	Agree	15.687	88	0	12	Agree	15.253	71	0	29	Agree	13.873	77	0	23	Neither agree nor disagree	14.976	8	8	84	Trust	16.274	85	15
87	No	0	110.503	Male	26-35	Technical Middle Class	No	59.899	Degree level or higher	BBC News	Yes	Natural Gas	Twitter	Just over half (326 of 650 seats)	51.802	Labour			Conservative Party	Yes	BBC NEWS	No	... a great deal,	Yes	Disagree	4.566	91	0	9	Agree	2.627	70	0	30	Neither agree nor disagree	6.785	8	58	34	Agree	4.211	44	22	34	Trust	3.519	43	57
88	No	3	439.666	Male	36-45	Established Middle Class	Yes	199.132	Degree level or higher	BBC News	Yes	Coal	Twitter	Just over half (326 of 650 seats)	120.915	Undecided			Labour Party	Yes	BBC News	No	not very much,	Yes	Disagree	18.838	25	46	29	Disagree	22.179	5	66	29	Disagree	15.901	33	33	34	Neither agree nor disagree	34.554	32	5	63	Distrust	20.38	20	80
89	Yes	0	184.127	Male	18-25	Technical Affluent Workers	Yes	54.205	A level or equivalent	BBC, Leicester Mercury, the sun	Yes	Coal	Twitter, Instagram, Facebook	66% (429 of 650 seats)	114.354	Labour			Labour Party	Yes		No	some,	No	Agree	5.382	8	58	34	Agree	8.136	56	12	32	Neither agree nor disagree	11.802	16	17	67	Agree	8.914	58	8	34	Trust	16.931	74	26
90	No	0	482.598	Female	18-25	Emergent Service Workers	Yes	155.493	Degree level or higher		Yes	Natural Gas	Facebook, Twitter, Instagram	66% (429 of 650 seats)	147.016	Scottish National			Conservative Party	No	ITV, BBC	No	not very much,	Yes	Neither agree nor disagree	22.85	32	19	49	Neither agree nor disagree	23.065	48	41	11	Disagree	19.84	15	51	34	Agree	16.884	42	24	34	Distrust	10.629	35	65
91	Yes	3	426.308	Male	26-35	Managerial Working Class	Yes	58.339	Degree level or higher		Yes	Coal	Snapchat, Facebook, Twitter, Instagram	60% (390 of 650 seats)	260.956	Conservative			Conservative Party	No	BBC	No	some,	Yes	Neither agree nor disagree	14.45	33	33	34	Agree	12.75	55	11	34	Agree	10.721	60	6	34	Agree	9.961	79	0	21	Trust	11.495	59	41
92	No	0	659.409	Female	46-55	Traditional Working Class	Yes	330.006	Degree level or higher	Apple News	No	Natural Gas		Just over half (326 of 650 seats)	114.363	Labour			Conservative Party	Yes		Yes	quite a lot,	No	Agree	32.452	11	70	19	Disagree	22.327	30	39	31	Disagree	26.874	11	69	20	Disagree	48.395	38	21	41	Distrust	18.909	58	42
93	Yes	0	245.554	Female	36-45	Self Employed Service Workers	Yes	30.305	Degree level or higher	Sky News	Yes	I don't know	facebook	I don't know	124.703	Undecided			I don't know	Yes		No	not very much,	No	Agree	4.893	63	3	34	Agree	5.57	100	0	0	Agree	10.12	92	0	8	Agree	15.115	90	10	0	Trust	11.033	65	35
94	Yes	0	590.519	Male	36-45	Traditional Middle Class	Yes	58.989	Degree level or higher	BBC, Apple News+	Yes	Renewables (wind, solar, hydro)	Facebook, Twitter	Just over half (326 of 650 seats)	208.979	Liberal Democrat			Conservative Party	Yes	BBC, ITV	No	quite a lot,	Yes	Neither agree nor disagree	19.537	14	71	15	Agree	33.772	51	49	0	Neither agree nor disagree	30.195	50	16	34	Agree	24.579	64	13	23	Trust	13.142	40	60
95	No	0	273.065	Male	18-25	Established Middle Class	Yes	62.046	A level or equivalent	BBC and Daily Mail	No	Natural Gas		Just over half (326 of 650 seats)	66.895	Conservative			Conservative Party	Yes	BBC	No	some,	Yes	Disagree	13.041	51	41	8	Agree	9.249	21	57	22	Agree	7.545	17	18	65	Agree	10.032	37	22	41	Trust	4.015	45	55
96	No	0	490.014	Male	26-35	Emergent Service Workers	Yes	188.675	Higher education below degree level	Peterborough Telegraph	Yes	Natural Gas	Facebook	Just over half (326 of 650 seats)	159.261	Labour			Conservative Party	Yes		No	some,	No	Disagree	15.79	20	76	4	Neither agree nor disagree	167.125	16	50	34	Disagree	16.605	7	76	17	Neither agree nor disagree	17.375	7	37	56	Trust	13.607	58	42
98	No	0	241.562	Male	18-25	Elite	Yes	126.381	Degree level or higher	The BBC	No	Natural Gas		I don't know	208.589	Conservative	The Guardian		Conservative Party	Yes	BBC	Yes	some,	Yes	Disagree	9.968	8	65	27	Disagree	12.188	20	74	6	Agree	10.893	60	28	12	Neither agree nor disagree	11.305	23	24	53	Distrust	6.424	24	76
99	No	1	500.694	Male	36-45	Technical Middle Class	Yes	97.849	Degree level or higher	Guardian, BBC News	Yes	Natural Gas	Twitter	Just over half (326 of 650 seats)	63.36	Labour			Conservative Party	Yes	Channel 4	No	quite a lot,	Yes	Agree	8.679	26	49	25	Disagree	106.987	67	18	15	Disagree	12.142	22	55	23	Disagree	20.247	49	30	21	Distrust	35.382	50	50
100	No	0	271.532	Male	18-25	Established Middle Class	Yes	139.39	A level or equivalent	BBC News	Yes	Coal	Instagram, Facebook, Reddit	I don't know	60.218	Conservative			Conservative Party	Yes	BBC News	No	some,	Yes	Disagree	11.204	21	63	16	Agree	25.535	55	26	19	Agree	8.725	59	30	11	Agree	11.169	74	17	9	Trust	8.852	75	25
101	No	0	123.718	Male	26-35	Traditional Working Class	Yes	82.841	Degree level or higher		No	Natural Gas		Just over half (326 of 650 seats)	238.511	Liberal Democrat	The Times		Labour Party	No		Yes	some,	No	Agree	4.174	56	10	34	Neither agree nor disagree	4.215	22	22	56	Disagree	9.334	9	57	34	Neither agree nor disagree	5.198	0	1	99	Trust	3.461	62	38
102	No	0	572.773	Male	36-45	Emergent Service Workers	Yes	169.049	A level or equivalent	Reuters	No	Renewables (wind, solar, hydro)		Just over half (326 of 650 seats)	110.305	I will not vote for any party			Conservative Party	Yes		No	... a great deal,	No	Disagree	15.999	41	25	34	Disagree	20.242	45	27	28	Disagree	25.114	28	55	17	Neither agree nor disagree	27.196	51	20	29	Distrust	16.996	35	65
103	No	5	347.021	Male	36-45	Emergent Service Workers	Yes	205.148	Degree level or higher	BBC	Yes	Renewables (wind, solar, hydro)	Facebook	Just over half (326 of 650 seats)	90.037	Other	Independent		Conservative Party	Yes		Yes	quite a lot,	No	Agree	25.197	55	32	13	Disagree	12.336	21	61	18	Disagree	17.435	11	80	9	Disagree	20.31	24	57	19	Distrust	8.883	15	85
104	No	1	756.142	Female	26-35	Precariat	Yes	486.996	Degree level or higher	daily mail	Yes	Coal	bbcnews	Just over half (326 of 650 seats)	154.125	Conservative			Conservative Party	Yes	sky news	No	some,	Yes	Disagree	36.065	21	45	34	Neither agree nor disagree	20.836	26	40	34	Agree	37.691	84	16	0	Agree	12.918	100	0	0	Trust	25.202	59	41
105	No	0	428.817	Male	26-35	Emergent Service Workers	Yes	178.96	A level or equivalent	The Sun	Yes	Coal	BBC	Just over half (326 of 650 seats)	172.695	Undecided			Conservative Party	Yes		No	not very much,	No	Disagree	22.69	23	62	15	Agree	13.292	37	29	34	Agree	12.83	42	28	30	Agree	16.87	27	39	34	Trust	8.433	65	35
106	Yes	1	129.029	Male	26-35	International Elite	Yes	50.289	Degree level or higher	times	Yes	Renewables (wind, solar, hydro)		60% (390 of 650 seats)	138.348	Scottish National	sun		Conservative Party	Yes	bbc	Yes	... a great deal,	Yes	Agree	3.505	22	44	34	Agree	13.713	41	25	34	Agree	6.59	56	10	34	Agree	3.523	40	26	34	Trust	3.801	50	50
107	No	1	193.092	Male	18-25	Precariat	Yes	69.714	A level or equivalent		Yes	I don't know	Facebook	I don't know	41.145	Conservative			Conservative Party	No	Sky	No	not very much,	Yes	Disagree	8.576	38	28	34	Disagree	6.911	44	22	34	Disagree	7.062	46	20	34	Agree	6.981	40	26	34	Trust	5.177	41	59
108	Yes	0	439.513	Male	18-25	Managerial Working Class	Yes	26.089	A level or equivalent		Yes	Coal	Facebook, Instagram	Just over half (326 of 650 seats)	58.241	Labour			Conservative Party	No	BBC Radio 4	No	not very much,	Yes	Neither agree nor disagree	42.087	23	39	38	Disagree	17.513	36	54	10	Neither agree nor disagree	24.465	31	61	8	Disagree	11.99	18	75	7	Distrust	9.243	39	61
109	No	0	325.415	Female	26-35	Traditional Working Class	Yes	157.036	Higher education below degree level	BBC	Yes	I don't know	Twitter	I don't know	80.566	Labour			Conservative Party	Yes		No	some,	No	Agree	14.111	22	44	34	Neither agree nor disagree	27.475	47	19	34	Agree	18.768	68	1	31	Neither agree nor disagree	18.455	47	6	47	Distrust	7.014	3	97
110	No	0	419.375	Male	36-45	Established Middle Class	Yes	142.246	Degree level or higher	BBC	Yes	Nuclear	Facebook	Just over half (326 of 650 seats)	58.73	Labour			Conservative Party	Yes	BBC One	No	some,	Yes	Agree	19.992	26	70	4	Disagree	20.715	52	43	5	Disagree	19.127	75	25	0	Neither agree nor disagree	15.443	78	13	9	Distrust	7.135	41	59
111	No	0	470.212	Male	26-35	Emergent Service Workers	Yes	145.38	Degree level or higher	The Guardian	Yes	Coal	Twitter	Just over half (326 of 650 seats)	106.434	Scottish National			Conservative Party	Yes	iplayer, BBC News	No	some,	Yes	Agree	17.758	15	51	34	Disagree	17.755	46	31	23	Disagree	23.514	13	62	25	Disagree	15.574	28	38	34	Distrust	11.418	61	39
112	No	0	632.565	Female	46-55	Established Middle Class	Yes	248.964	Degree level or higher	BBC	Yes	Natural Gas	Facebook and Twitter	60% (390 of 650 seats)	166.958	Undecided			Conservative Party	Yes	BBC News	No	some,	Yes	Agree	36.416	40	30	30	Disagree	41.756	2	87	11	Disagree	31.133	3	87	10	Neither agree nor disagree	44.385	85	5	10	Trust	16.391	75	25
113	No	6	362.52	Male	18-25	Elite	Yes	32.26	GCSE, O level or equivalent	sky	Yes	Natural Gas	twitter	Just over half (326 of 650 seats)	148.805	Undecided			Conservative Party	Yes	sky, bbc	No	... a great deal,	Yes	Disagree	18.712	33	33	34	Neither agree nor disagree	6.919	33	33	34	Disagree	20.591	50	24	26	Disagree	21.975	42	33	25	Trust	10.63	50	50
114	Yes	3	442.632	Male	26-35	Managerial Working Class	Yes	78.045	Degree level or higher	CNN	Yes	I don't know	TWITTER	76% (494 of 650 seats)	161.611	Liberal Democrat			Liberal Democratic Party	Yes		No	quite a lot,	No	Neither agree nor disagree	15.92	24	25	51	Agree	16.996	76	0	24	Agree	15.979	18	71	11	Agree	12.068	78	0	22	Trust	13.418	94	6
115	No	2	255.056	Male	18-25	Emergent Service Workers	Yes	97.975	A level or equivalent	Reddit	Yes	Natural Gas	Facebook	Just over half (326 of 650 seats)	88.902	Green			Labour Party	Yes	Spotify	No	some,	Yes	Agree	11.754	34	8	58	Agree	14.423	39	36	25	Disagree	15.405	9	67	24	Disagree	15.13	50	16	34	Trust	4.318	70	30
116	No	0	381.527	Male	46-55	Emergent Service Workers	Yes	172.021	Degree level or higher	BBC Scotland	Yes	I don't know	Facebook, YouTube	I don't know	96.602	Scottish National			Conservative Party	Yes		No	some,	No	Agree	19.859	55	26	19	Disagree	13.715	29	66	5	Disagree	15.407	7	69	24	Agree	13.248	53	15	32	Trust	6.69	61	39
117	No	0	244.625	Female	36-45	Traditional Working Class	Yes	32.377	Higher education below degree level	guardian	Yes	I don't know	facebook	I don't know	46.795	Labour			I don't know	Yes		No	some,	No	Neither agree nor disagree	12.718	12	54	34	Neither agree nor disagree	10.112	44	22	34	Disagree	12.61	33	34	33	Disagree	9.683	43	23	34	Distrust	5.777	66	34
118	No	0	336.976	Male	26-35	Emergent Service Workers	Yes	102.681	Higher education below degree level	BBC, The Guardian, The Argus	Yes	Natural Gas	Facebook, Twitter	I don't know	64.12	Labour			Conservative Party	Yes		No	some,	No	Agree	13.047	22	57	21	Disagree	11.847	29	48	23	Disagree	15.717	15	71	14	Disagree	18.379	27	53	20	Distrust	10.077	60	40
119	No	0	516.046	Male	26-35	Emergent Service Workers	Yes	120.806	Higher education below degree level	bbc, sky	Yes	Natural Gas	reddit	I don't know	138.652	Green	Tele		Conservative Party	Yes		Yes	quite a lot,	No	Neither agree nor disagree	14.498	50	18	32	Disagree	27.395	57	34	9	Agree	17.342	66	27	7	Disagree	34.763	70	23	7	Distrust	6.819	37	63
120	No	0	465.494	Female	18-25	Traditional Working Class	Yes	41.436	Higher education below degree level	BBC NEWS	Yes	Natural Gas	FACEBOOK	66% (429 of 650 seats)	73.879	Labour			Conservative Party	Yes	BBC NEWS/SKY NEWS	No	not very much,	Yes	Agree	21.004	24	56	20	Agree	21.979	55	15	30	Neither agree nor disagree	27.017	20	31	49	Neither agree nor disagree	23.014	36	20	44	Distrust	18.573	25	75
121	Yes	0	303	Male	26-35	Managerial Working Class	No	23.591	Degree level or higher	BBC	Yes	I don't know	Twitter	66% (429 of 650 seats)	67.96	Labour			Conservative Party	Yes	Sky Sports	No	not very much,	Yes	Disagree	11.552	22	76	2	Agree	12.871	65	28	7	Neither agree nor disagree	14.151	24	66	10	Disagree	15.279	12	28	60	Distrust	6.151	30	70
122	Yes	0	179.375	Female	26-35	Established Affluent Workers	Yes	37.466	Degree level or higher	The sun	Yes	Coal	Facebook	60% (390 of 650 seats)	49.398	Conservative			Conservative Party	Yes		No	some,	No	Disagree	10.163	0	67	33	Neither agree nor disagree	7.501	64	2	34	Disagree	6.204	72	0	28	Agree	5.721	65	1	34	Trust	5.205	58	42
123	No	2	290.769	Male	36-45	Technical Middle Class	Yes	38.435	Higher education below degree level	Sky News	Yes	Natural Gas	Facebook	Just over half (326 of 650 seats)	129.034	Conservative	Daily Mail		Conservative Party	Yes	Sky News	Yes	some,	Yes	Disagree	7.236	16	50	34	Agree	8.526	54	12	34	Neither agree nor disagree	18.603	48	18	34	Disagree	6.526	0	73	27	Trust	5.965	60	40
124	No	0	140.128	Male	26-35	Traditional Working Class	Yes	70.108	Degree level or higher		Yes	Coal	facebook	Just over half (326 of 650 seats)	98.2	Liberal Democrat	mirror		Conservative Party	No	bbc news	Yes	not very much,	Yes	Disagree	3.434	64	2	34	Agree	4.507	55	11	34	Agree	3.982	75	0	25	Agree	3.197	66	0	34	Trust	3.05	76	24
126	No	3	187.179	Male	18-25	Traditional Working Class	Yes	32.154	Degree level or higher		Yes	Coal	Twitter	Just over half (326 of 650 seats)	75.027	Green			Conservative Party	No		No	not very much,	No	Disagree	8.432	24	63	13	Disagree	5.294	33	33	34	Agree	6.346	40	27	33	Disagree	9.01	28	50	22	Distrust	5.138	35	65
127	No	0	432.687	Male	18-25	Emergent Service Workers	No	133.001	Degree level or higher		Yes	Natural Gas	Twitter	Just over half (326 of 650 seats)	52.565	Labour			Conservative Party	No		No	... a great deal,	No	Neither agree nor disagree	16.861	30	45	25	Disagree	41.542	50	35	15	Disagree	22.455	45	35	20	Disagree	18.583	45	40	15	Distrust	7.982	55	45
128	Yes	0	477.874	Male	36-45	Managerial Working Class	Yes	50.919	Degree level or higher	Daily Mail	No	Natural Gas		Just over half (326 of 650 seats)	103.319	Conservative	Daily Mail		Conservative Party	Yes	Sky News	No	some,	Yes	Disagree	18.537	5	61	34	Agree	12.834	47	24	29	Disagree	12.779	8	58	34	Agree	12.837	60	6	34	Trust	30.661	61	39
129	No	0	354.632	Male	26-35	Established Middle Class	Yes	30.071	Degree level or higher	BBC	Yes	I don't know	Facebook, Twitter, Instagram	Just over half (326 of 650 seats)	58.114	Labour			Conservative Party	Yes	BBC	No	quite a lot,	Yes	Agree	13.885	26	52	22	Disagree	63.185	9	82	9	Neither agree nor disagree	17.754	22	34	44	Agree	13.027	46	26	28	Distrust	7.698	43	57
130	No	1	444.519	Male	26-35	Emergent Service Workers	Yes	90.506	Degree level or higher	google news	Yes	Natural Gas	facebook	60% (390 of 650 seats)	103.388	Undecided			Conservative Party	Yes		No	not very much,	No	Agree	60.731	45	45	10	Disagree	30.252	60	30	10	Agree	16.42	80	10	10	Agree	16.586	90	10	0	Distrust	10.213	35	65
131	No	0	280.245	Male	26-35	Traditional Working Class	No	61.996	Higher education below degree level	daily stormer	No	Coal		Just over half (326 of 650 seats)	114.159	Other			Conservative Party	Yes	tds	No	... a great deal,	Yes	Disagree	9.891	39	27	34	Agree	13.402	31	47	22	Agree	7.405	59	7	34	Agree	26.249	49	24	27	Distrust	5.335	59	41
132	No	0	282.167	Female	26-35	Emergent Service Workers	Yes	84.47	A level or equivalent	Guardian	Yes	Nuclear	Reddit	Just over half (326 of 650 seats)	60.868	Labour			Conservative Party	Yes		No	quite a lot,	No	Agree	8.913	37	57	6	Disagree	10.609	59	36	5	Disagree	9.453	44	32	24	Disagree	13.419	36	56	8	Distrust	5.945	10	90
133	No	0	822.929	Male	26-35	Technical Middle Class	No	522.452	A level or equivalent	BBC News	Yes	Renewables (wind, solar, hydro)	Instagram	66% (429 of 650 seats)	128.18	Labour			Conservative Party	Yes	ITV	No	some,	Yes	Agree	60.648	26	40	34	Agree	24.524	53	13	34	Neither agree nor disagree	13.566	6	32	62	Neither agree nor disagree	16.099	48	18	34	Trust	12.766	65	35
134	No	0	287.379	Female	36-45	Elite	Yes	102.79	Degree level or higher	BBC news	No	Natural Gas		Just over half (326 of 650 seats)	72.551	Liberal Democrat			Conservative Party	Yes	Sky News	No	not very much,	Yes	Disagree	13.159	0	78	22	Agree	9.695	88	0	12	Agree	15.054	89	8	3	Neither agree nor disagree	7.83	53	13	34	Distrust	8.535	12	88
135	No	2	374.964	Male	18-25	New Affluent Workers	Yes	162.751	Higher education below degree level		Yes	Coal	Twitter	Just over half (326 of 650 seats)	72.175	Labour			Conservative Party	No	BBC News	No	some,	Yes	Neither agree nor disagree	11.789	16	50	34	Disagree	14.457	33	33	34	Agree	7.21	25	41	34	Agree	9.056	28	38	34	Trust	8.534	36	64
136	No	0	480.354	Male	18-25	Technical Middle Class	Yes	55.209	Higher education below degree level	the suns, daily mail, and wakefield express	Yes	Renewables (wind, solar, hydro)	Instagram	Just over half (326 of 650 seats)	185.985	Labour			Conservative Party	Yes	BBC Iplayer, BBC news and ITV	No	... a great deal,	Yes	Neither agree nor disagree	23.326	19	20	61	Disagree	16.141	0	100	0	Disagree	32.3	3	61	36	Neither agree nor disagree	19.184	58	6	36	Distrust	17.092	52	48
138	No	0	537.7	Female	26-35	Emergent Service Workers	Yes	138.257	Degree level or higher	BBC NEWS	Yes	Natural Gas	FACEBOOK	76% (494 of 650 seats)	261.872	Conservative	DAILY MAIL		Conservative Party	Yes		Yes	some,	No	Disagree	16.676	9	73	18	Agree	59.583	8	69	23	Agree	12.069	66	16	18	Agree	21.732	81	12	7	Trust	8.613	94	6
139	No	2	256.799	Other	18-25	Technical Middle Class	Yes	33.773	A level or equivalent	Upday	Yes	Nuclear	Facebook, Instagram	Just over half (326 of 650 seats)	114.363	Labour			Conservative Party	Yes		No	... a great deal,	No	Disagree	8.098	33	33	34	Disagree	8.194	15	51	34	Neither agree nor disagree	8.371	24	24	52	Neither agree nor disagree	11.853	77	0	23	Distrust	8.701	27	73
140	No	0	370.459	Male	26-35	Emergent Service Workers	Yes	152.129	Degree level or higher	guardian	Yes	Natural Gas	twitter	Just over half (326 of 650 seats)	252.997	I will not vote for any party	guardian		Conservative Party	Yes	channel 4	No	... a great deal,	Yes	Disagree	15.41	17	64	19	Disagree	12.835	41	25	34	Disagree	16.354	46	37	17	Agree	20.292	68	18	14	Distrust	12.561	59	41
141	No	0	422.433	Female	26-35	Emergent Service Workers	Yes	136.51	Higher education below degree level	BBC	Yes	Natural Gas	Facebook and Twitter	Just over half (326 of 650 seats)	263.275	Liberal Democrat			Conservative Party	Yes	BBC One and UTV	No	not very much,	Yes	Disagree	18.045	8	69	23	Disagree	11.24	35	55	10	Disagree	15.32	7	79	14	Disagree	16.02	32	57	11	Distrust	12.015	23	77
142	No	3	297.484	Male	26-35	Emergent Service Workers	Yes	247.064	A level or equivalent		Yes	Nuclear	Twitter, instagram, youtube	Just over half (326 of 650 seats)	115.661	Green			Conservative Party	No		No	some,	No	Disagree	14.376	11	55	34	Disagree	13.792	47	14	39	Disagree	9.785	12	54	34	Disagree	11.381	13	87	0	Distrust	6.412	57	43
143	Yes	0	205.418	Male	36-45	International Elite	Yes	46.498	Degree level or higher		No	Natural Gas		60% (390 of 650 seats)	60.914	Conservative			Conservative Party	No		No	quite a lot,	No	Agree	5.944	89	0	11	Agree	15.076	78	0	22	Agree	16.126	75	0	25	Disagree	5.336	25	47	28	Trust	4.174	90	10
145	No	1	68.772	Male	36-45	Precariat	Yes	33.742	Higher education below degree level		No	Renewables (wind, solar, hydro)		Just over half (326 of 650 seats)	19.688	Scottish National			Scottish National Party	No		Yes	... a great deal,	Yes	Agree	2.861	20	46	34	Disagree	2.465	24	42	34	Disagree	2.987	17	49	34	Disagree	2.376	62	4	34	Distrust	2.546	45	55
146	No	0	391.09	Female	26-35	Established Middle Class	Yes	202.415	Degree level or higher	Apple news	Yes	Natural Gas	Facebook, instagram	Just over half (326 of 650 seats)	213.241	Undecided	Sunday times, BBC, Reuters		Conservative Party	Yes		No	some,	No	Disagree	33.513	10	74	16	Disagree	13.178	49	30	21	Agree	11.304	11	89	0	Neither agree nor disagree	15.087	55	0	45	Distrust	12.397	13	87
147	Yes	17	459.404	Male	26-35	International Elite	Yes	99.474	Degree level or higher	BBC NEWS	Yes	Natural Gas	TWITTER	60% (390 of 650 seats)	182.634	Undecided			Conservative Party	Yes	BBC ONE	No	not very much,	Yes	Neither agree nor disagree	25.147	33	33	34	Neither agree nor disagree	16.049	33	33	34	Agree	34.71	33	33	34	Agree	57.419	33	33	34	Trust	32.282	50	50
148	No	5	189.705	Male	18-25	Emergent Service Workers	Yes	99.128	Degree level or higher	bbc	Yes	Nuclear	facebook	Just over half (326 of 650 seats)	51.604	Undecided			Conservative Party	Yes	bbc	No	some,	Yes	Disagree	8.19	57	30	13	Agree	8.926	41	25	34	Agree	5.935	33	33	34	Agree	9.183	95	5	0	Trust	5.206	32	68
149	No	3	315.723	Female	26-35	Technical Middle Class	Yes	365.509	Degree level or higher	msn.com, Guardian, The Evening Standard, Daily Express	No	Natural Gas		Just over half (326 of 650 seats)	128.233	Undecided			Conservative Party	Yes		No	not very much,	No	Agree	12.27	48	18	34	Neither agree nor disagree	10.618	47	19	34	Neither agree nor disagree	11.252	31	31	38	Agree	6.649	33	33	34	Distrust	7.658	66	34
150	No	0	271.972	Female	46-55	Technical Middle Class	Yes	83.974	Degree level or higher		No	Natural Gas		66% (429 of 650 seats)	103.494	Liberal Democrat			Conservative Party	No		No	some,	No	Neither agree nor disagree	7.587	17	17	66	Agree	5.697	72	0	28	Agree	7.847	70	0	30	Disagree	11.012	14	52	34	Trust	6.845	90	10
151	No	0	173.833	Male	26-35	Emergent Service Workers	Yes	76.713	A level or equivalent	Liverpool Echo	Yes	Coal	Facebook	Just over half (326 of 650 seats)	64.179	Green	Guardian		Conservative Party	Yes		Yes	... a great deal,	No	Disagree	10.06	44	53	3	Disagree	9.439	67	10	23	Disagree	7.533	15	51	34	Disagree	6.054	61	5	34	Distrust	5.958	7	93
152	Yes	0	60.752	Female	26-35	Established Affluent Workers	Yes	14.398	A level or equivalent	good	Yes	Renewables (wind, solar, hydro)	good	Just over half (326 of 650 seats)	291.622	Conservative	good		Conservative Party	Yes	good	Yes	... a great deal,	Yes	Agree	2.612	50	16	34	Agree	2.66	61	5	34	Agree	2.982	58	8	34	Agree	3.208	53	13	34	Trust	2.412	68	32
153	Yes	0	454.262	Male	18-25	Traditional Middle Class	Yes	108.408	Degree level or higher	BBC news	Yes	I don't know	Twitter and Reddit	Just over half (326 of 650 seats)	62.578	Labour	Guardian		Conservative Party	Yes		Yes	quite a lot,	No	Agree	13.708	19	66	15	Disagree	16.345	47	49	4	Disagree	19.307	23	72	5	Disagree	10.247	51	18	31	Distrust	11.635	33	67
154	No	1	467.711	Female	26-35	Traditional Working Class	Yes	46.84	A level or equivalent	the sun	Yes	Nuclear	facebook	Just over half (326 of 650 seats)	88.82	Green			Conservative Party	Yes	itv	No	some,	Yes	Agree	19.185	55	11	34	Agree	17.676	78	22	0	Agree	52.366	50	50	0	Agree	27.522	65	35	0	Distrust	20.622	40	60
155	No	0	319.565	Male	36-45	Technical Middle Class	Yes	84.92	A level or equivalent	bbc	Yes	Renewables (wind, solar, hydro)	twitter	Just over half (326 of 650 seats)	65.472	Conservative			Conservative Party	Yes	itv	No	some,	Yes	Agree	15.715	53	35	12	Agree	16.553	63	22	15	Agree	14.637	23	62	15	Agree	11.05	50	37	13	Trust	9.54	36	64
156	No	0	511.196	Male	26-35	Established Middle Class	Yes	64.346	Degree level or higher	BBC	Yes	Natural Gas	Twitter	Just over half (326 of 650 seats)	57.552	Undecided			Conservative Party	Yes	BBC News	No	quite a lot,	Yes	Agree	9.657	20	67	13	Disagree	11.333	64	23	13	Disagree	21.118	45	55	0	Disagree	13.843	60	35	5	Distrust	12.607	25	75
157	Yes	0	393.592	Male	26-35	Self Employed Service Workers	Yes	55.012	Higher education below degree level		Yes	Natural Gas		66% (429 of 650 seats)	200.147	Conservative			Conservative Party	Yes		Yes	some,	Yes	Agree	37.119	87	0	13	Agree	13.195	78	0	22	Disagree	28.636	6	66	28	Agree	9.682	89	0	11	Trust	9.205	81	19
158	No	0	524.835	Female	18-25	Precariat	Yes	157.212	A level or equivalent		No	Natural Gas		I don't know	92.3	I will not vote for any party			Conservative Party	No	al jazeera	No	not very much,	Yes	Neither agree nor disagree	12.149	42	19	39	Neither agree nor disagree	231.917	56	21	23	Agree	11.957	23	24	53	Neither agree nor disagree	10.909	20	46	34	Distrust	9.362	74	26
159	Yes	0	373.844	Male	26-35	Established Affluent Workers	Yes	317.285	Degree level or higher	Medium	Yes	Renewables (wind, solar, hydro)	Instagram	I don't know	132.912	Labour	Metro		Conservative Party	Yes	Amazon Prime Video	Yes	some,	Yes	Disagree	10.09	0	100	0	Agree	10.764	73	8	19	Agree	43.594	17	0	83	Agree	28.712	42	35	23	Trust	8.523	70	30
160	No	3	247.239	Male	26-35	Established Middle Class	Yes	120.466	Degree level or higher	bbc	Yes	Natural Gas	facebook	Just over half (326 of 650 seats)	74.24	Labour			Conservative Party	Yes	iplayer	No	some,	Yes	Neither agree nor disagree	5.988	33	33	34	Disagree	20.276	11	64	25	Agree	10.114	33	33	34	Agree	6.898	91	0	9	Distrust	5.767	50	50
162	No	0	272.979	Male	46-55	Technical Middle Class	Yes	129.053	Higher education below degree level	bbc	Yes	Natural Gas	facebook	Just over half (326 of 650 seats)	63.653	Green			Conservative Party	Yes	itv, bbc	No	... a great deal,	Yes	Neither agree nor disagree	15.855	24	37	39	Disagree	11.878	22	44	34	Agree	10.163	17	49	34	Agree	6.822	45	21	34	Distrust	8.005	33	67
164	No	0	681.012	Female	26-35	Emergent Service Workers	Yes	159.387	Degree level or higher	metre	Yes	Renewables (wind, solar, hydro)	Facebook	66% (429 of 650 seats)	430.066	Labour	Dail Mirror		Conservative Party	Yes	BBC	Yes	some,	Yes	Neither agree nor disagree	22.976	54	30	16	Agree	36.971	45	44	11	Neither agree nor disagree	21.684	42	27	31	Agree	13.135	46	33	21	Trust	7.743	65	35
165	No	0	531.054	Male	36-45	Technical Middle Class	Yes	136.71	Degree level or higher	bbc	Yes	Natural Gas	facebook	60% (390 of 650 seats)	126.987	Labour	sun		Conservative Party	Yes	bbc	Yes	... a great deal,	Yes	Agree	13.495	65	1	34	Agree	15.074	60	6	34	Agree	21.016	46	20	34	Agree	21.797	75	16	9	Trust	18.734	36	64
166	No	0	770.432	Female	36-45	Traditional Working Class	Yes	325.822	Degree level or higher	BBC	Yes	Natural Gas	Telegram, Instagram	Just over half (326 of 650 seats)	257.681	Undecided			Conservative Party	Yes		No	not very much,	No	Agree	33.489	70	20	10	Neither agree nor disagree	34.231	40	25	35	Disagree	39.168	5	75	20	Disagree	29.126	7	90	3	Trust	23.71	60	40
167	Yes	3	907.087	Female	36-45	Managerial Working Class	Yes	40.251	Degree level or higher		Yes	Natural Gas		I don't know	208.417	Labour			Conservative Party	No	BBC News and Sky News	No	some,	Yes	Agree	183.827	60	6	34	Neither agree nor disagree	53.084	24	25	51	Neither agree nor disagree	10.417	24	25	51	Agree	7.898	100	0	0	Trust	14.16	60	40
168	No	0	420.396	Female	18-25	Emergent Service Workers	Yes	234.067	Higher education below degree level	The shadeborough	Yes	Natural Gas	twitter	I don't know	276.024	Conservative	The Times		Conservative Party	Yes	cnn	Yes	some,	Yes	Agree	22.476	55	11	34	Agree	13.817	55	11	34	Neither agree nor disagree	11.73	40	26	34	Agree	9.453	79	0	21	Distrust	8.027	45	55
169	No	0	446.237	Male	26-35	Established Middle Class	Yes	265.075	Degree level or higher	BBC	Yes	Coal	Twitter and Reddit	Just over half (326 of 650 seats)	92.114	Green			Conservative Party	Yes	BBC	No	some,	Yes	Agree	17.28	48	37	15	Disagree	18.822	36	45	19	Disagree	20.39	19	57	24	Neither agree nor disagree	20.81	34	37	29	Distrust	23.109	23	77
170	No	0	735.941	Male	18-25	Traditional Working Class	Yes	34.212	Degree level or higher		Yes	Natural Gas	facebook	I don't know	113.089	Undecided			Conservative Party	No		No	not very much,	No	Neither agree nor disagree	12.732	25	26	49	Agree	12.097	100	0	0	Disagree	28.796	52	43	5	Neither agree nor disagree	12.517	13	28	59	Distrust	8.284	30	70
171	No	0	399.086	Female	36-45	New Affluent Workers	Yes	127.926	GCSE, O level or equivalent		Yes	Natural Gas	twitter	I don't know	106.965	Conservative			Conservative Party	Yes	sky news	No	quite a lot,	Yes	Disagree	15.226	45	29	26	Agree	11.581	47	19	34	Agree	12.264	56	14	30	Neither agree nor disagree	17.293	46	20	34	Trust	10.886	63	37
172	No	0	286.942	Male	18-25	Established Middle Class	Yes	80.753	Degree level or higher	Reuters	Yes	Natural Gas	Instagram	Just over half (326 of 650 seats)	83.06	I will not vote for any party			Conservative Party	Yes		No	some,	No	Disagree	19.085	20	46	34	Agree	12.773	60	35	5	Agree	15.165	41	54	5	Neither agree nor disagree	8.378	43	28	29	Distrust	8.859	40	60
174	No	4	260.753	Female	36-45	Technical Middle Class	Yes	87.963	Degree level or higher	BBC	Yes	Nuclear	facebook, twitter	I don't know	54.942	Green			Conservative Party	Yes		No	some,	No	Agree	24.389	46	20	34	Agree	13.775	39	27	34	Disagree	10.173	64	6	30	Agree	5.824	33	33	34	Trust	3.877	50	50
175	No	1	758.121	Male	26-35	Emergent Service Workers	Yes	192.729	Degree level or higher	DAILY MIRROR	Yes	I don't know	FACEBOOK	Just over half (326 of 650 seats)	116.079	Conservative			Conservative Party	No	BBC	No	not very much,	Yes	Neither agree nor disagree	15.31	27	28	45	Disagree	115.373	9	71	20	Agree	25.82	61	29	10	Agree	15.903	100	0	0	Trust	18.622	70	30
176	No	3	366.785	Female	26-35	Emergent Service Workers	Yes	154.436	GCSE, O level or equivalent	news feeds, abc news, mirror	Yes	Renewables (wind, solar, hydro)	snapchat	66% (429 of 650 seats)	107.101	Labour			Conservative Party	Yes		No	some,	No	Disagree	15.799	0	68	32	Agree	16.211	64	2	34	Agree	10.662	26	40	34	Agree	18.434	32	34	34	Distrust	12.857	10	90
177	No	0	241.1	Female	18-25	New Affluent Workers	Yes	61.297	Degree level or higher		Yes	I don't know	Twitter	Just over half (326 of 650 seats)	33.625	Labour			Conservative Party	No		No	some,	No	Neither agree nor disagree	11.361	22	23	55	Disagree	16.867	45	50	5	Disagree	10.69	25	60	15	Neither agree nor disagree	8.827	40	26	34	Distrust	4.119	10	90
178	No	1	324.275	Male	26-35	New Affluent Workers	Yes	112.906	Degree level or higher	BBC	No	Natural Gas		Just over half (326 of 650 seats)	57.953	Labour			Conservative Party	Yes		No	... a great deal,	No	Agree	12.24	14	67	19	Disagree	8.969	38	28	34	Disagree	24.049	50	31	19	Disagree	10.225	42	30	28	Distrust	6.422	0	100
179	No	0	213.849	Male	18-25	Emergent Service Workers	Yes	82.991	A level or equivalent	BBC, Sky, RT etc	Yes	I don't know	Twitter	Just over half (326 of 650 seats)	84.076	Scottish National	Daily Record		Conservative Party	Yes	Sky News	Yes	... a great deal,	Yes	Disagree	11.228	21	61	18	Disagree	7.73	41	25	34	Disagree	12.587	53	34	13	Neither agree nor disagree	12.432	65	22	13	Distrust	6.588	40	60
180	No	0	225.038	Male	26-35	Established Middle Class	Yes	100.623	Degree level or higher	BBC, Reuters	No	Natural Gas		Just over half (326 of 650 seats)	73.305	Labour	Independent		Conservative Party	Yes		Yes	quite a lot,	No	Agree	11.034	52	39	9	Disagree	11.213	26	57	17	Disagree	9.219	3	81	16	Disagree	10.225	70	12	18	Trust	4.858	66	34
181	No	0	355.38	Male	36-45	Precariat	Yes	147.133	Higher education below degree level		Yes	Natural Gas	Facebook	Just over half (326 of 650 seats)	165.703	Labour			Conservative Party	No		No	some,	No	Neither agree nor disagree	20.974	31	50	19	Disagree	13.095	27	46	27	Disagree	10.926	50	21	29	Agree	18.311	70	20	10	Distrust	12.67	59	41
182	No	1	1156.629	Male	18-25	New Affluent Workers	Yes	85.699	A level or equivalent	Guardian, Telegraph, BBC	Yes	I don't know	Twitter	Just over half (326 of 650 seats)	207.194	Labour			Conservative Party	Yes		No	... a great deal,	No	Disagree	14.083	24	47	29	Disagree	517.85	45	28	27	Neither agree nor disagree	77.733	33	33	34	Disagree	22.996	45	30	25	Distrust	12.596	48	52
183	Yes	0	788.479	Male	26-35	Technical Affluent Workers	Yes	35.34	Degree level or higher		Yes	Natural Gas	Instagram	76% (494 of 650 seats)	50.635	Conservative			Conservative Party	No	BBC	No	some,	Yes	Neither agree nor disagree	13.819	22	70	8	Agree	16.449	70	26	4	Disagree	27.168	10	49	41	Disagree	21.268	27	39	34	Trust	12.28	18	82
184	No	2	182.294	Male	26-35	Established Middle Class	No	22.684	A level or equivalent	BBC news	No	Natural Gas		I don't know	58.187	Conservative	Times		Conservative Party	Yes	bbc Iplayer	Yes	some,	Yes	Agree	7.33	56	18	26	Agree	7.547	33	33	34	Agree	7.532	60	30	10	Agree	7.282	46	20	34	Trust	4.744	37	63
185	No	0	1142.156	Female	46-55	New Affluent Workers	No	410.033	Degree level or higher	Guardian, Daily Mail	Yes	Natural Gas	Twitter, Facebook	Just over half (326 of 650 seats)	188.177	Labour			Conservative Party	Yes	BBC	No	quite a lot,	Yes	Neither agree nor disagree	40.323	46	40	14	Disagree	48.783	35	50	15	Disagree	62.188	44	52	4	Neither agree nor disagree	95.191	62	21	17	Trust	29.848	51	49
186	Yes	0	351.445	Male	26-35	Technical Affluent Workers	Yes	46.907	Degree level or higher	BBC news	Yes	Natural Gas	Instagram, Facebook, Twitter	Just over half (326 of 650 seats)	114.221	Undecided			Conservative Party	Yes	BBC, Sky News, Channel 4 news	No	some,	Yes	Disagree	16.727	14	52	34	Neither agree nor disagree	11.898	52	14	34	Agree	11.441	48	18	34	Neither agree nor disagree	10.094	29	37	34	Trust	11.285	40	60
187	No	0	498.091	Male	26-35	Emergent Service Workers	No	108.84	A level or equivalent	BBC News	Yes	I don't know	Twitter	Just over half (326 of 650 seats)	57.333	Labour			Conservative Party	Yes		No	some,	No	Agree	26.715	55	35	10	Agree	21.27	80	15	5	Agree	19.468	60	30	10	Agree	26.694	76	14	10	Trust	9.244	60	40
188	No	0	312.304	Female	18-25	Emergent Service Workers	Yes	124.752	GCSE, O level or equivalent		Yes	I don't know	Twitter	76% (494 of 650 seats)	50.302	Labour			Conservative Party	No	ITV	No	some,	Yes	Disagree	25.815	16	50	34	Disagree	10.121	43	23	34	Neither agree nor disagree	9.585	18	48	34	Neither agree nor disagree	10.915	57	9	34	Distrust	5.246	14	86
189	Yes	1	366.777	Male	46-55	Traditional Middle Class	Yes	32.98	Degree level or higher	BBC, Huffington Post	No	Natural Gas		Just over half (326 of 650 seats)	152.559	Scottish National			Conservative Party	Yes		No	some,	No	Agree	10.369	26	52	22	Neither agree nor disagree	12.206	48	47	5	Disagree	7.867	33	33	34	Neither agree nor disagree	16.633	67	18	15	Distrust	10.813	45	55
190	Yes	0	316.681	Male	26-35	Traditional Middle Class	Yes	32.323	Degree level or higher	BBC	Yes	Coal	Facebook	Just over half (326 of 650 seats)	66.612	Liberal Democrat			Conservative Party	Yes	ITV	No	some,	Yes	Agree	15.929	62	19	19	Disagree	10.609	18	18	64	Disagree	13.482	9	57	34	Neither agree nor disagree	13.408	19	19	62	Distrust	10.958	35	65
191	No	0	276.342	Male	36-45	New Affluent Workers	No	82.596	Degree level or higher		No	I don't know		Just over half (326 of 650 seats)	33.168	Undecided			Conservative Party	No	BBC	No	some,	Yes	Agree	17.702	49	41	10	Disagree	12.028	51	38	11	Neither agree nor disagree	12.007	37	29	34	Disagree	14.823	62	22	16	Trust	6.804	40	60
192	Yes	2	405.96	Male	26-35	Managerial Working Class	Yes	77.42	Degree level or higher	BBC News	Yes	Natural Gas	BBC	60% (390 of 650 seats)	356.946	Undecided	Sunday Mirror		Conservative Party	Yes		Yes	some,	No	Agree	22.404	50	9	41	Agree	13.926	53	13	34	Agree	9.817	61	5	34	Agree	14.149	47	19	34	Distrust	10.269	33	67
193	No	1	195.924	Male	26-35	Established Middle Class	Yes	135.621	Higher education below degree level		Yes	Coal		Just over half (326 of 650 seats)	46.141	Labour			Conservative Party	Yes		No	quite a lot,	Yes	Disagree	10.921	9	80	11	Disagree	7.78	56	35	9	Disagree	11.002	22	71	7	Neither agree nor disagree	5.892	56	10	34	Distrust	5.488	19	81
194	No	2	167.565	Male	18-25	Precariat	Yes	50.516	Higher education below degree level	the sun	Yes	Natural Gas	Instagram	Just over half (326 of 650 seats)	175.828	Conservative			Conservative Party	Yes	netflix	No	quite a lot,	Yes	Agree	4.517	51	15	34	Agree	4.007	51	15	34	Agree	4.72	64	2	34	Agree	5.298	57	9	34	Trust	9.871	50	50
195	No	1	394.932	Male	18-25	Traditional Working Class	Yes	53.429	A level or equivalent	BBC, London Times, Guardian	Yes	Natural Gas	twitter, facebook	Just over half (326 of 650 seats)	227.459	Labour			Conservative Party	Yes	BBC news	No	some,	Yes	Agree	14.314	14	70	16	Disagree	22.104	25	62	13	Agree	36.263	60	20	20	Neither agree nor disagree	13.77	33	33	34	Distrust	11.652	20	80
196	No	0	305.635	Male	26-35	Emergent Service Workers	No	158.853	Degree level or higher	BBC	Yes	Nuclear	Instagram	Just over half (326 of 650 seats)	106.821	Green			Conservative Party	Yes		No	some,	No	Agree	15.053	83	0	17	Agree	11.755	86	0	14	Agree	11.52	93	1	6	Agree	13.039	73	0	27	Distrust	10.897	60	40
197	No	0	549.404	Female	36-45	Emergent Service Workers	Yes	132.528	GCSE, O level or equivalent		Yes	Natural Gas	Twitter and Facebook	60% (390 of 650 seats)	130.395	Labour			Conservative Party	No	BBC	No	some,	Yes	Neither agree nor disagree	22.695	17	49	34	Disagree	23.919	52	42	6	Disagree	17.335	33	49	18	Neither agree nor disagree	44.862	67	28	5	Distrust	8.765	47	53
198	No	0	258.065	Female	18-25	Precariat	Yes	119.455	Degree level or higher	BBC	Yes	Coal	Twitter	Just over half (326 of 650 seats)	95.122	Scottish National			Conservative Party	Yes	BBC 1 News	No	quite a lot,	Yes	Agree	14.871	11	84	5	Disagree	12.457	56	31	13	Disagree	16.464	48	36	16	Disagree	9.44	56	32	12	Distrust	6.183	62	38
199	No	0	359.529	Male	18-25	Established Middle Class	Yes	125.967	Higher education below degree level	BBC News	Yes	Coal	Twitter	Just over half (326 of 650 seats)	68.82	Labour			Conservative Party	Yes		No	... a great deal,	No	Agree	19.205	31	45	24	Agree	15.553	54	46	0	Disagree	13.684	15	82	3	Disagree	12.199	48	49	3	Distrust	14.914	57	43
200	No	0	485.727	Male	18-25	Emergent Service Workers	No	245.397	Degree level or higher	BBC News	Yes	Natural Gas	Facebook, Instagram	Just over half (326 of 650 seats)	134.561	Conservative	The i		Conservative Party	Yes		Yes	some,	No	Agree	19.759	48	32	20	Neither agree nor disagree	24.062	28	46	26	Disagree	20.783	5	69	26	Agree	15.266	79	15	6	Trust	13.838	81	19
201	Yes	0	181.35	Male	26-35	Self Employed Service Workers	Yes	18.258	A level or equivalent	daily.co.uk	Yes	I don't know	bbc news	Just over half (326 of 650 seats)	71.748	Conservative	daily		Conservative Party	Yes		Yes	quite a lot,	No	Neither agree nor disagree	7.701	23	24	53	Neither agree nor disagree	8.285	17	18	65	Agree	8.353	69	0	31	Agree	6.512	62	4	34	Distrust	5.617	55	45
202	Yes	0	779.291	Male	>66	Self Employed Service Workers	Yes	107.76	Degree level or higher	The News Glory.	Yes	Natural Gas	twitter	Just over half (326 of 650 seats)	1026.141	Undecided	dinamalar		Conservative Party	Yes	BBC News	Yes	quite a lot,	Yes	Agree	35.757	74	0	26	Agree	27.975	77	0	23	Disagree	17.599	5	6	89	Disagree	22.151	6	7	87	Trust	20.226	63	37
203	No	0	190.178	Male	46-55	Traditional Working Class	Yes	38.247	Degree level or higher	SKY NEWS	Yes	Natural Gas	FACEBOOK	Just over half (326 of 650 seats)	159.664	Labour			Conservative Party	Yes	SKY, BBC AND ITV	No	quite a lot,	Yes	Agree	6.852	85	0	15	Agree	9.056	69	0	31	Disagree	7.973	12	54	34	Agree	7.321	63	3	34	Distrust	14.946	35	65
204	Yes	0	542.267	Male	36-45	Traditional Middle Class	Yes	43.799	A level or equivalent	BBC News	Yes	Natural Gas	Facebook	I don't know	79.177	Labour			Conservative Party	Yes	BBC1	No	some,	Yes	Agree	14.781	16	50	34	Disagree	22.336	41	34	25	Disagree	30.029	21	74	5	Disagree	34.461	75	25	0	Trust	12.011	30	70
205	No	0	457.388	Female	26-35	Technical Middle Class	Yes	114.019	Degree level or higher		Yes	Natural Gas	Instagram, Facebook	Just over half (326 of 650 seats)	64.238	Conservative			Conservative Party	No		No	not very much,	No	Disagree	25.055	20	76	4	Agree	25.72	40	40	20	Disagree	25.251	70	20	10	Neither agree nor disagree	21.074	63	12	25	Trust	10.823	75	25
206	No	1	595.921	Male	26-35	Emergent Service Workers	Yes	189.783	Degree level or higher	BBC	Yes	Natural Gas	Facebook and twitter	Just over half (326 of 650 seats)	253.441	Conservative			Liberal Democratic Party	Yes	CNN and BBC	No	quite a lot,	Yes	Agree	28.767	55	41	4	Agree	33.782	40	57	3	Agree	18.716	75	10	15	Agree	20.216	77	12	11	Trust	26.208	71	29
207	No	4	244.203	Male	26-35	Established Middle Class	Yes	91.252	A level or equivalent	BBC	Yes	Natural Gas	Twitter	Just over half (326 of 650 seats)	71.023	Labour			Conservative Party	Yes	BBC NEWS	No	some,	Yes	Disagree	23.776	3	73	24	Agree	6.922	59	7	34	Disagree	8.7	33	33	34	Agree	4.598	48	18	34	Trust	4.704	50	50
208	No	0	269.738	Female	46-55	Traditional Working Class	No	181.028	Degree level or higher		No	Nuclear		Just over half (326 of 650 seats)	60.094	Labour			Conservative Party	Yes		No	some,	Yes	Disagree	21.711	29	37	34	Disagree	8.214	50	16	34	Agree	12.358	44	22	34	Neither agree nor disagree	11.08	41	25	34	Distrust	7.294	30	70
209	No	2	319.654	Male	18-25	Elite	Yes	103.909	A level or equivalent		Yes	Natural Gas	Facebook and instagram	I don't know	71.713	Conservative			Conservative Party	No	BBC	No	quite a lot,	Yes	Disagree	13.193	12	88	0	Agree	12.054	62	38	0	Agree	14.606	85	15	0	Neither agree nor disagree	10.151	33	33	34	Trust	5.152	50	50
210	No	0	368.21	Male	18-25	Emergent Service Workers	Yes	211.574	Higher education below degree level	BBC news	Yes	Natural Gas	Reddit	I don't know	99.307	Conservative			Conservative Party	Yes	BBC 1	No	some,	Yes	Agree	21.268	21	71	8	Neither agree nor disagree	13.175	17	55	28	Disagree	10.914	60	11	29	Disagree	21.478	36	31	33	Trust	9.936	60	40
211	No	1	186.37	Female	26-35	New Affluent Workers	Yes	28.067	Degree level or higher		No	Natural Gas		Just over half (326 of 650 seats)	80.817	Labour	various		Conservative Party	No	bbc	Yes	... a great deal,	Yes	Neither agree nor disagree	8.919	10	56	34	Agree	10.591	42	24	34	Disagree	8.15	0	92	8	Neither agree nor disagree	7.797	22	23	55	Distrust	6.848	14	86
212	No	6	371.927	Male	36-45	Established Middle Class	Yes	34.139	Higher education below degree level	Yorkshire post	Yes	Natural Gas	Twitter	76% (494 of 650 seats)	186.603	Undecided	Daily mail		Conservative Party	Yes	BBC	Yes	some,	Yes	Neither agree nor disagree	10.091	33	33	34	Agree	9.205	33	33	34	Agree	14.32	41	37	22	Agree	21.534	52	43	5	Distrust	18.214	33	67
213	Yes	1	436.018	Male	26-35	Self Employed Service Workers	No	56.912	Higher education below degree level	google news feed for android	No	Natural Gas		Just over half (326 of 650 seats)	120.931	Undecided			Conservative Party	Yes	guardian	No	not very much,	Yes	Agree	28.332	29	60	11	Disagree	12.722	46	20	34	Neither agree nor disagree	17.877	40	7	53	Agree	18.693	38	13	49	Trust	9.65	83	17
214	No	1	386.136	Male	18-25	Emergent Service Workers	Yes	156.514	Degree level or higher	BBC, NYT, Leicester Mercury	Yes	Renewables (wind, solar, hydro)	Twitter, Reddit	60% (390 of 650 seats)	125.404	Labour			Conservative Party	Yes	Youtube	No	quite a lot,	Yes	Agree	22.651	12	38	50	Disagree	9.455	33	33	34	Disagree	24.585	35	35	30	Disagree	22.377	38	38	24	Distrust	7.508	30	70
215	No	1	252.776	Male	26-35	Emergent Service Workers	Yes	115.981	Degree level or higher		Yes	Coal	Facebook	I don't know	59.025	I will not vote for any party			I don't know	No	Bbc	No	not very much,	Yes	Agree	10.547	66	22	12	Agree	12.372	70	16	14	Agree	7.149	37	38	25	Agree	11.184	19	62	19	Distrust	6.684	25	75
216	No	0	859.156	Female	56-65	Emergent Service Workers	No	250.471	GCSE, O level or equivalent	You Tube	Yes	Natural Gas	Facebook	76% (494 of 650 seats)	372.512	Scottish National			Conservative Party	Yes	BBC1	No	quite a lot,	Yes	Disagree	73.497	4	70	26	Disagree	46.318	40	25	35	Disagree	49.514	80	3	17	Disagree	29.397	70	0	30	Distrust	45.085	40	60
217	Yes	2	308.741	Male	36-45	Established Affluent Workers	Yes	41.511	A level or equivalent	BBC, CNN, FOX	Yes	I don't know	Facebook, Twitter, Reddit	I don't know	85.54	Undecided			Conservative Party	Yes	BBC News	No	... a great deal,	Yes	Agree	10.417	54	24	22	Agree	16.261	47	34	19	Disagree	14.638	25	75	0	Disagree	9.526	33	33	34	Distrust	7.1	20	80
218	No	0	196.292	Male	46-55	Traditional Working Class	Yes	27.574	A level or equivalent	bbc news	No	Natural Gas		I don't know	87.853	Labour			Conservative Party	Yes	sky news, bbc news	No	not very much,	Yes	Disagree	9.379	0	69	31	Disagree	10.8	47	27	26	Agree	4.841	39	27	34	Agree	4.997	65	1	34	Distrust	4.232	25	75
219	No	0	553.96	Male	36-45	Established Middle Class	No	131.07	A level or equivalent	Sky News	Yes	Renewables (wind, solar, hydro)	Twitter; Facebook	I don't know	85.445	Conservative			Conservative Party	Yes	BBC	No	some,	Yes	Agree	39.63	8	84	8	Disagree	31.418	12	82	6	Agree	27.736	55	25	20	Agree	28.492	62	28	10	Distrust	13.117	21	79
220	No	0	253.698	Male	26-35	Precariat	No	79.581	GCSE, O level or equivalent	BBC News	Yes	I don't know	Facebook	Just over half (326 of 650 seats)	99.393	Labour			Conservative Party	Yes		No	... a great deal,	No	Agree	11.152	21	58	21	Disagree	9.114	59	20	21	Disagree	16.205	51	39	10	Disagree	12.835	50	16	34	Distrust	6.679	71	29
221	No	0	244.242	Female	26-35	Elite	Yes	73.429	Degree level or higher	BBC news	Yes	Renewables (wind, solar, hydro)	Facebook, reddit, instagram, tiktok	60% (390 of 650 seats)	54.893	Green			Conservative Party	Yes	BBC	No	some,	Yes	Agree	8.845	31	25	44	Disagree	12.886	33	41	26	Disagree	12.252	39	48	13	Neither agree nor disagree	12.478	43	27	30	Trust	6.189	29	71
222	No	0	340.553	Male	46-55	Emergent Service Workers	Yes	115.581	Higher education below degree level	BBC News	Yes	Renewables (wind, solar, hydro)		Just over half (326 of 650 seats)	93.873	Conservative			Conservative Party	Yes		No	quite a lot,	Yes	Agree	15.317	50	30	20	Disagree	13.847	60	27	13	Agree	18.916	41	53	6	Agree	13.134	63	31	6	Distrust	9.182	39	61
224	No	0	606.187	Female	36-45	Established Middle Class	Yes	188.423	Degree level or higher	Guardian, Times, Independent	Yes	Natural Gas	Twitter, Facebook, Reddit	Just over half (326 of 650 seats)	200.145	Liberal Democrat			Conservative Party	Yes	Channel 4, BBC 1, BBC 2, ITV	No	quite a lot,	Yes	Disagree	30.658	61	21	18	Disagree	27.975	36	45	19	Disagree	29.658	31	48	21	Disagree	19.496	21	57	22	Distrust	14.752	62	38
225	No	0	248.442	Male	36-45	Elite	Yes	184.573	Degree level or higher	BBC, Reuters	No	Natural Gas		Just over half (326 of 650 seats)	86.488	Liberal Democrat			Conservative Party	Yes	BBC, Sky News	No	quite a lot,	Yes	Disagree	14.153	25	65	10	Disagree	16.669	36	52	12	Disagree	18.986	35	45	20	Disagree	9.936	43	29	28	Distrust	6.307	40	60
227	No	0	329.752	Male	18-25	Emergent Service Workers	Yes	91.537	Degree level or higher	BBC, Sky News	Yes	I don't know	Insta, Twitter, Reddit and Facebook	I don't know	60.666	Labour			Conservative Party	Yes	BBC	No	quite a lot,	Yes	Disagree	11.613	18	50	32	Disagree	19.102	46	32	22	Disagree	12.632	20	70	10	Agree	20.33	75	10	15	Distrust	8.08	55	45
229	No	0	384.465	Male	18-25	Established Middle Class	Yes	130.237	GCSE, O level or equivalent	BBC News	Yes	Natural Gas	Facebook, Twitter.	Just over half (326 of 650 seats)	80.436	Conservative			Conservative Party	Yes	BBC News	No	not very much,	Yes	Disagree	14.045	57	32	11	Disagree	13.946	30	54	16	Agree	20.345	71	20	9	Agree	13.93	52	27	21	Trust	8.142	45	55
231	No	0	617.873	Male	18-25	New Affluent Workers	Yes	60.604	Degree level or higher	BBC News	Yes	Natural Gas	Facebook, Twitter, Reddit, Instagram	I don't know	90.109	Labour			Conservative Party	Yes	BBC News App	No	some,	Yes	Disagree	20.441	19	66	15	Disagree	29.842	60	30	10	Agree	14.417	30	36	34	Disagree	28.09	21	56	23	Trust	20.888	25	75
232	No	2	233.143	Male	26-35	Traditional Working Class	Yes	77.772	A level or equivalent		Yes	I don't know	facebook	I don't know	41.341	Labour			Conservative Party	No		No	some,	No	Agree	10.545	67	30	3	Neither agree nor disagree	6.158	33	33	34	Disagree	15.205	10	90	0	Neither agree nor disagree	10.711	1	65	34	Distrust	11.241	40	60
233	Yes	0	529.366	Male	18-25	Self Employed Service Workers	Yes	73.696	Degree level or higher	BBC	Yes	Renewables (wind, solar, hydro)	Facebook	Just over half (326 of 650 seats)	301.569	Labour	Daily Mail		Conservative Party	Yes	BBC	Yes	quite a lot,	Yes	Agree	18.625	0	70	30	Agree	15.637	80	0	20	Agree	23.567	95	2	3	Agree	18.412	95	0	5	Trust	14.172	95	5
234	No	0	600.57	Male	18-25	Emergent Service Workers	Yes	74.68	Higher education below degree level	BBC	Yes	Natural Gas	Instagram	I don't know	143.138	Undecided			Conservative Party	Yes	BBC	No	some,	Yes	Agree	166.074	45	16	39	Disagree	34.889	1	62	37	Agree	128.209	17	22	61	Agree	12.091	55	17	28	Trust	5.382	51	49
235	No	1	67.668	Male	26-35	Traditional Working Class	No	12.037	Degree level or higher	bbc	Yes	Renewables (wind, solar, hydro)	facebook	Just over half (326 of 650 seats)	29.764	Conservative	sun		Conservative Party	Yes	iplayer	Yes	... a great deal,	Yes	Agree	2.647	9	57	34	Agree	2.479	61	5	34	Agree	2.999	79	0	21	Agree	2.335	33	33	34	Trust	3.158	83	17
236	No	10	249.193	Male	26-35	Elite	Yes	279.813	A level or equivalent	RT	Yes	Nuclear	facebook	Just over half (326 of 650 seats)	69.694	Other	telegraph		Conservative Party	Yes		Yes	... a great deal,	No	Disagree	14.062	3	89	8	Disagree	8.967	0	70	30	Agree	7.046	33	33	34	Disagree	7.359	0	76	24	Distrust	4.47	50	50
237	No	2	182.346	Female	18-25	Traditional Working Class	No	21.759	GCSE, O level or equivalent	Daily Mail	Yes	Natural Gas	Twitter	Just over half (326 of 650 seats)	39.697	Labour			Conservative Party	Yes		No	some,	No	Disagree	14.239	16	68	16	Neither agree nor disagree	4.492	50	26	24	Agree	15.036	70	10	20	Agree	4.857	66	15	19	Trust	5.146	51	49
238	No	1	330.541	Male	18-25	Established Middle Class	Yes	207.742	Degree level or higher	Times	No	Coal		Just over half (326 of 650 seats)	82.346	I will not vote for any party			Conservative Party	Yes	BBC	No	some,	Yes	Disagree	22.59	16	71	13	Neither agree nor disagree	19.129	56	35	9	Neither agree nor disagree	8.187	33	33	34	Agree	13.807	42	19	39	Distrust	15.507	46	54
239	Yes	2	391.635	Male	26-35	International Elite	Yes	66.339	Degree level or higher	ECHO	Yes	Natural Gas	INSTAGRAM	66% (429 of 650 seats)	218.754	Conservative	THE SUN		Conservative Party	Yes	CNN	Yes	some,	Yes	Disagree	22.294	25	41	34	Agree	15.214	54	12	34	Agree	22.415	100	0	0	Agree	16.792	100	0	0	Distrust	8.903	30	70
240	No	0	300.26	Male	26-35	Emergent Service Workers	No	123.115	Degree level or higher	BBC	Yes	Natural Gas	Facebook	Just over half (326 of 650 seats)	48.563	Conservative			Conservative Party	Yes		No	quite a lot,	No	Neither agree nor disagree	11.766	58	14	28	Neither agree nor disagree	8.669	30	39	31	Neither agree nor disagree	10.045	61	20	19	Neither agree nor disagree	10.469	26	35	39	Distrust	6.525	30	70
241	No	1	428.21	Female	26-35	Emergent Service Workers	Yes	154.299	Higher education below degree level	The Guardian, BBC news	Yes	Natural Gas	Facebook	Just over half (326 of 650 seats)	229.216	Undecided			Conservative Party	Yes	Channel 4	No	not very much,	Yes	Agree	14.745	58	15	27	Agree	13.025	64	2	34	Disagree	13.996	22	59	19	Agree	12.245	72	9	19	Distrust	9.941	46	54
242	Yes	12	276.89	Male	26-35	Self Employed Service Workers	No	47.731	Higher education below degree level		No	Renewables (wind, solar, hydro)		Just over half (326 of 650 seats)	148.085	Undecided			Conservative Party	No		No	not very much,	No	Disagree	11.567	33	33	34	Disagree	7.602	33	33	34	Agree	14.133	60	20	20	Neither agree nor disagree	7.454	33	33	34	Distrust	8.588	69	31
243	No	0	388.86	Male	26-35	Technical Middle Class	No	185.238	A level or equivalent	Sky news	Yes	Nuclear	Facebook	I don't know	96.752	Conservative			Conservative Party	Yes	Sky news	No	some,	Yes	Disagree	24.61	34	66	0	Agree	13.418	64	23	13	Agree	16.819	81	13	6	Agree	9.757	100	0	0	Trust	15.561	48	52
244	No	0	374.613	Female	36-45	Established Middle Class	Yes	180.76	Degree level or higher		Yes	I don't know	Facebook, Twitter	Just over half (326 of 650 seats)	73.33	Undecided			Conservative Party	No		No	some,	No	Agree	14.982	41	28	31	Disagree	13.48	56	16	28	Disagree	19.17	62	10	28	Neither agree nor disagree	17.479	63	15	22	Distrust	13.878	40	60
245	No	0	564.397	Male	36-45	Emergent Service Workers	Yes	413.015	GCSE, O level or equivalent	the sun,upday	Yes	Nuclear	facebook	60% (390 of 650 seats)	323.262	Other			Conservative Party	Yes		No	some,	No	Agree	36.374	12	73	15	Disagree	21.132	100	0	0	Agree	25.62	60	30	10	Disagree	21.737	83	11	6	Distrust	12.693	70	30
246	No	1	264.372	Male	56-65	Technical Middle Class	Yes	31.361	Higher education below degree level		Yes	Coal	Instagram	60% (390 of 650 seats)	65.551	Conservative			Conservative Party	No		No	quite a lot,	No	Agree	14.08	24	76	0	Agree	8.605	53	36	11	Agree	18.277	30	50	20	Disagree	9.003	16	50	34	Trust	7.435	52	48
247	Yes	9	291.882	Male	36-45	Managerial Working Class	Yes	45.933	Degree level or higher	bbc	Yes	I don't know	facebook	I don't know	58.201	Labour			Conservative Party	Yes		No	some,	No	Agree	14.478	16	50	34	Disagree	10.937	33	33	34	Agree	6.342	33	33	34	Agree	9.389	21	45	34	Distrust	5.836	75	25
248	No	0	276.088	Female	26-35	New Affluent Workers	No	103.46	Higher education below degree level	Sky	Yes	Natural Gas	Facebook	I don't know	151.056	Scottish National			Conservative Party	Yes		No	some,	No	Agree	14.172	66	28	6	Disagree	12.324	70	25	5	Disagree	10.277	41	25	34	Disagree	11.774	37	57	6	Trust	8.105	62	38
249	No	17	164.317	Male	18-25	Emergent Service Workers	Yes	118.608	Degree level or higher	bbc	Yes	Natural Gas	Facebook	Just over half (326 of 650 seats)	154.692	Undecided			Conservative Party	Yes		No	some,	No	Disagree	6.798	33	33	34	Agree	5.583	33	33	34	Neither agree nor disagree	5.727	33	33	34	Neither agree nor disagree	6.343	33	33	34	Distrust	6.294	37	63
250	No	0	223.087	Male	18-25	Emergent Service Workers	Yes	155.325	A level or equivalent		Yes	Natural Gas	Instagram	60% (390 of 650 seats)	44.964	Labour			Conservative Party	No		No	not very much,	No	Neither agree nor disagree	8.009	26	27	47	Neither agree nor disagree	9.371	18	18	64	Agree	6.633	89	3	8	Neither agree nor disagree	10.863	61	5	34	Distrust	4.963	1	99
251	No	1	536.369	Male	26-35	Technical Middle Class	Yes	268.932	Degree level or higher	The times	Yes	I don't know	Twitter	66% (429 of 650 seats)	185.046	Liberal Democrat			Liberal Democratic Party	Yes		No	some,	No	Neither agree nor disagree	29.542	14	17	69	Agree	22.08	67	9	24	Agree	12.039	90	0	10	Agree	12.518	74	4	22	Trust	22.814	64	36
252	No	4	669.916	Female	26-35	New Affluent Workers	Yes	112.975	A level or equivalent	BBC	Yes	I don't know	Twitter	I don't know	49.538	Conservative			Conservative Party	Yes		No	some,	No	Disagree	11.534	13	72	15	Neither agree nor disagree	6.574	33	33	34	Agree	4.766	33	33	34	Agree	372.302	52	23	25	Distrust	3.933	19	81
253	No	1	323.177	Female	36-45	New Affluent Workers	Yes	71.459	A level or equivalent		Yes	Coal	facebook	I don't know	79.441	Undecided			Labour Party	No	bbc	No	some,	Yes	Neither agree nor disagree	22.605	24	25	51	Neither agree nor disagree	12.422	23	23	54	Agree	7.71	36	30	34	Neither agree nor disagree	8.857	28	29	43	Trust	77.071	57	43
254	No	3	324.332	Female	26-35	Emergent Service Workers	Yes	159.035	Higher education below degree level	BBC News	Yes	Natural Gas	Facebook	66% (429 of 650 seats)	220.808	Undecided			I don't know	Yes		No	some,	No	Disagree	14.534	6	60	34	Neither agree nor disagree	12.745	49	17	34	Disagree	9.502	0	100	0	Agree	14.756	75	0	25	Trust	7.762	85	15
255	No	0	461.906	Female	18-25	Emergent Service Workers	Yes	157.557	Degree level or higher	The indepedent/Guardian/The Sun	Yes	Renewables (wind, solar, hydro)	Twitter	Just over half (326 of 650 seats)	155.891	Scottish National			Conservative Party	Yes		No	some,	No	Neither agree nor disagree	13.187	6	60	34	Disagree	16.72	43	32	25	Disagree	15.204	43	46	11	Disagree	20.366	52	30	18	Distrust	7.418	66	34
256	No	1	670.369	Male	18-25	Emergent Service Workers	Yes	166.53	Degree level or higher	BBC	Yes	Nuclear	Facebook, Linkedin	Just over half (326 of 650 seats)	80.579	Labour			Conservative Party	Yes	Sky	No	not very much,	Yes	Agree	24.17	52	43	5	Disagree	26.818	30	69	1	Disagree	30.483	40	60	0	Neither agree nor disagree	42.51	37	38	25	Trust	14.789	50	50
257	No	0	430.127	Female	36-45	New Affluent Workers	Yes	173.58	Degree level or higher	BBC Gaurdian	Yes	Natural Gas	Facebook	Just over half (326 of 650 seats)	85.434	Green			Conservative Party	Yes	BBC	No	quite a lot,	Yes	Disagree	17.662	33	25	42	Disagree	18.213	26	47	27	Disagree	15.929	42	24	34	Disagree	20.587	65	17	18	Distrust	11.968	64	36
258	No	0	428.132	Male	26-35	Precariat	Yes	165.576	GCSE, O level or equivalent	BBC	Yes	Natural Gas	Twitter	76% (494 of 650 seats)	82.785	I will not vote for any party			Conservative Party	Yes		No	some,	No	Disagree	26.047	5	53	42	Disagree	14.63	44	29	27	Agree	18.942	46	30	24	Neither agree nor disagree	31.604	50	30	20	Distrust	7.871	62	38
259	Yes	0	146.156	Male	36-45	Technical Affluent Workers	Yes	29.117	Degree level or higher	BBC News	Yes	Renewables (wind, solar, hydro)	Facebook	60% (390 of 650 seats)	357.623	Conservative	Daily Mirror		Conservative Party	Yes	BBC News	Yes	... a great deal,	Yes	Agree	4.836	61	5	34	Agree	5.062	56	10	34	Agree	4.22	77	0	23	Agree	7.966	74	0	26	Trust	4.958	69	31
260	No	0	384.524	Male	26-35	Emergent Service Workers	No	240.921	Degree level or higher	The Guardian	Yes	Coal	Reddit	60% (390 of 650 seats)	181.873	Green			Conservative Party	Yes		No	some,	No	Agree	13.61	13	23	64	Neither agree nor disagree	10.319	26	28	46	Neither agree nor disagree	10.131	30	36	34	Neither agree nor disagree	9.561	36	28	36	Trust	4.413	47	53
261	No	1	122.334	Male	18-25	Technical Middle Class	No	15.071	Degree level or higher	BBC, Reuters, Bloomberg	Yes	I don't know	Facebook, Instagram	Just over half (326 of 650 seats)	20.891	I will not vote for any party			Conservative Party	Yes		No	not very much,	No	Agree	6.228	47	19	34	Agree	7.593	65	14	21	Disagree	7.794	28	45	27	Disagree	8.033	24	53	23	Distrust	4.223	45	55
262	No	0	390.549	Female	18-25	Established Middle Class	Yes	151.747	Degree level or higher		No	I don't know		Just over half (326 of 650 seats)	56.306	Labour			Conservative Party	No	BBC News	No	some,	Yes	Disagree	31.158	4	88	8	Disagree	22.552	40	46	14	Disagree	21.054	22	60	18	Disagree	21.424	37	27	36	Distrust	6.409	57	43
263	No	2	534.621	Male	36-45	Established Middle Class	Yes	246.55	A level or equivalent	bbc news	Yes	Renewables (wind, solar, hydro)	twitter, facebook	Just over half (326 of 650 seats)	138.636	Undecided			Conservative Party	Yes		No	some,	No	Agree	16.603	61	10	29	Neither agree nor disagree	31.154	28	38	34	Agree	22.598	75	15	10	Agree	10.628	100	0	0	Distrust	16.319	25	75
264	Yes	0	134.181	Male	36-45	Self Employed Service Workers	Yes	20.697	A level or equivalent		No	Coal		66% (429 of 650 seats)	20.629	Other			Conservative Party	No		No	... a great deal,	No	Agree	8.266	56	32	12	Agree	7.59	57	27	16	Agree	5.437	36	46	18	Agree	5.72	38	46	16	Trust	5.777	69	31
265	No	1	418.842	Female	26-35	Precariat	No	140.548	Degree level or higher		Yes	Natural Gas	Facebook	I don't know	92.795	Labour			Conservative Party	No		No	not very much,	No	Neither agree nor disagree	18.593	24	36	40	Neither agree nor disagree	16.736	47	27	26	Disagree	11.771	90	3	7	Disagree	18.575	7	80	13	Trust	7.605	60	40
266	No	0	394.131	Female	36-45	Elite	Yes	102.268	Degree level or higher	BBC	No	Nuclear		I don't know	69.169	Conservative			Conservative Party	Yes	BBC and STV	No	some,	Yes	Disagree	24.098	39	51	10	Disagree	27.579	77	18	5	Agree	24.889	51	34	15	Agree	14.512	58	29	13	Trust	14.476	35	65
267	No	4	632.523	Female	18-25	Emergent Service Workers	Yes	163.107	A level or equivalent	bbc news, bloomberg news	Yes	I don't know	twitter, instagram	66% (429 of 650 seats)	232.894	Labour			Conservative Party	Yes	bbc news, russia today, bloomberg, cnn, sky news	No	quite a lot,	Yes	Agree	20.324	10	52	38	Disagree	16.686	7	59	34	Neither agree nor disagree	89.796	33	33	34	Disagree	22.247	10	56	34	Trust	12.538	26	74
268	No	0	452.338	Male	26-35	Emergent Service Workers	Yes	38.248	No qualification		Yes	I don't know	Twitter	Just over half (326 of 650 seats)	67.169	Labour			Conservative Party	No		No	quite a lot,	No	Agree	19.292	49	30	21	Disagree	19.255	52	34	14	Disagree	14.131	50	40	10	Disagree	26.196	40	42	18	Distrust	8.19	40	60
269	No	0	694.172	Male	26-35	Established Middle Class	Yes	55.637	Higher education below degree level		Yes	Natural Gas	Facebook	Just over half (326 of 650 seats)	120.323	Labour			Conservative Party	No	Sky News	No	not very much,	Yes	Disagree	35.911	47	19	34	Disagree	36.041	12	73	15	Agree	33.826	30	69	1	Agree	41.979	69	28	3	Distrust	28.232	45	55
270	No	4	630.96	Male	26-35	Emergent Service Workers	Yes	268.783	Higher education below degree level	Daily Mail	Yes	Renewables (wind, solar, hydro)	Facebook, Twitter	66% (429 of 650 seats)	125.865	I will not vote for any party			Conservative Party	Yes	BBC	No	not very much,	Yes	Disagree	28.473	30	50	20	Agree	28.318	55	37	8	Agree	32.809	73	15	12	Agree	31.44	92	5	3	Distrust	12.082	50	50
271	No	1	545.762	Male	46-55	Established Middle Class	Yes	559.164	Degree level or higher	BBC	No	I don't know		I don't know	71.199	Green			Conservative Party	Yes	BBC	No	quite a lot,	Yes	Agree	55.407	45	40	15	Agree	22.556	75	15	10	Agree	20.066	70	15	15	Neither agree nor disagree	23.143	25	25	50	Trust	10.934	55	45
272	No	0	320.156	Female	26-35	Emergent Service Workers	Yes	123.019	Degree level or higher	BBC News	No	Natural Gas		66% (429 of 650 seats)	207.31	Green			Conservative Party	Yes		No	quite a lot,	No	Agree	14.605	11	67	22	Disagree	19.823	52	36	12	Disagree	14.678	38	22	40	Neither agree nor disagree	12.11	46	20	34	Distrust	10.391	40	60
273	No	0	544.24	Female	26-35	New Affluent Workers	No	177.226	Degree level or higher	bbc news	Yes	Nuclear	facebook	Just over half (326 of 650 seats)	80.991	Undecided			Conservative Party	Yes		No	some,	No	Agree	31.616	7	83	10	Neither agree nor disagree	33.622	58	18	24	Disagree	37.033	69	21	10	Agree	25.15	18	68	14	Trust	35.518	55	45
274	No	0	287.997	Male	26-35	Emergent Service Workers	Yes	104.545	A level or equivalent	Guardian	No	I don't know		Just over half (326 of 650 seats)	54.552	Labour			Conservative Party	Yes		No	quite a lot,	No	Agree	11.054	18	49	33	Disagree	24.43	75	15	10	Disagree	13.901	15	68	17	Neither agree nor disagree	17.133	61	18	21	Distrust	4.79	8	92
275	No	0	651.749	Female	26-35	Emergent Service Workers	Yes	186.347	Higher education below degree level	northern express	Yes	Nuclear	facebook	Just over half (326 of 650 seats)	158.245	Green			Scottish National Party	Yes		No	not very much,	No	Agree	41.985	25	48	27	Agree	17.121	67	28	5	Agree	25.666	54	40	6	Agree	27.029	54	34	12	Trust	17.847	32	68
276	No	1	870.885	Female	26-35	Elite	Yes	111.773	Degree level or higher	BBC	Yes	Natural Gas	Facebook	66% (429 of 650 seats)	412.529	Conservative	The Sun		Conservative Party	Yes		Yes	some,	No	Agree	26.318	75	10	15	Neither agree nor disagree	18.807	23	24	53	Disagree	24.62	30	48	22	Neither agree nor disagree	14.467	25	25	50	Trust	8.427	85	15
278	No	2	85.934	Female	36-45	Established Middle Class	Yes	18.518	GCSE, O level or equivalent	GOOD	Yes	Renewables (wind, solar, hydro)	GOOD	Just over half (326 of 650 seats)	37.884	Conservative	GOOD		Conservative Party	Yes	GOOD	Yes	... a great deal,	Yes	Agree	7.67	54	12	34	Agree	5.219	43	23	34	Agree	2.716	19	47	34	Agree	3.698	39	27	34	Trust	2.99	50	50
280	No	1	896.521	Male	26-35	Traditional Working Class	Yes	54.194	Degree level or higher	BBC	Yes	Nuclear	FACEBOOK	Just over half (326 of 650 seats)	132.362	Labour	THE GUARDIAN		Conservative Party	Yes	BBC	Yes	quite a lot,	Yes	Disagree	23.334	2	64	34	Disagree	20.725	14	52	34	Agree	297.989	60	6	34	Disagree	18.113	60	6	34	Distrust	15.076	60	40
281	No	0	478.33	Female	18-25	Established Middle Class	Yes	243.797	Degree level or higher	Telegraph	Yes	Renewables (wind, solar, hydro)	Twitter, Instagram	Just over half (326 of 650 seats)	200.666	Conservative			Conservative Party	No		No	some,	No	Neither agree nor disagree	27.624	36	29	35	Agree	27.328	28	35	37	Disagree	16.15	20	55	25	Neither agree nor disagree	24.445	20	41	39	Trust	10.604	35	65
282	No	2	431.346	Male	46-55	Established Middle Class	Yes	218.697	Degree level or higher	The Guardian	Yes	Natural Gas	Facebook and Twitter	Just over half (326 of 650 seats)	211.791	Conservative			Conservative Party	Yes	BBC News	No	some,	Yes	Disagree	12.809	59	7	34	Neither agree nor disagree	16.353	22	9	69	Disagree	25.103	75	8	17	Agree	16.454	74	10	16	Trust	14.743	50	50
283	No	0	329.136	Male	18-25	Technical Middle Class	Yes	89.925	Degree level or higher	BBC	No	Natural Gas		Just over half (326 of 650 seats)	113.711	Conservative			Conservative Party	Yes		No	quite a lot,	No	Agree	15.641	53	42	5	Neither agree nor disagree	13.302	44	22	34	Agree	14.294	44	34	22	Agree	10.811	60	31	9	Trust	10.846	25	75
284	No	5	511.615	Male	18-25	Elite	Yes	154.252	Degree level or higher	BBC News	Yes	Natural Gas	Facebook, Twitter	I don't know	135.613	Conservative			Conservative Party	Yes		No	not very much,	No	Neither agree nor disagree	20.322	20	70	10	Neither agree nor disagree	24.54	30	60	10	Agree	18.173	60	40	0	Agree	21.93	60	25	15	Distrust	18.309	25	75
285	No	4	201.026	Other	26-35	Traditional Working Class	No	33.07	A level or equivalent		Yes	I don't know	Facebook, Instagram	Just over half (326 of 650 seats)	62.957	I will not vote for any party			Labour Party	No		No	or, none at all?	No	Neither agree nor disagree	7.174	33	33	34	Neither agree nor disagree	5.198	33	33	34	Disagree	10.406	63	3	34	Disagree	7.278	64	6	30	Distrust	6.742	95	5
286	No	0	1154.679	Male	46-55	Traditional Working Class	No	235.487	GCSE, O level or equivalent		No	Renewables (wind, solar, hydro)		I don't know	126.094	Undecided			Conservative Party	No	BBC	No	some,	Yes	Agree	73.753	30	60	10	Neither agree nor disagree	45.763	70	10	20	Disagree	67.495	70	20	10	Neither agree nor disagree	62.085	80	10	10	Distrust	29.926	41	59
287	No	0	411.432	Male	26-35	New Affluent Workers	No	66.42	A level or equivalent	bbc	No	Nuclear		I don't know	203.98	Undecided			Conservative Party	Yes	bbc	No	not very much,	Yes	Disagree	36.93	13	47	40	Neither agree nor disagree	17.714	44	18	38	Disagree	20.357	49	10	41	Neither agree nor disagree	21.358	20	36	44	Trust	5.951	58	42
288	No	0	346.92	Female	18-25	Emergent Service Workers	Yes	197.649	Higher education below degree level	Independent	Yes	Natural Gas	Facebook, Twitter, Instagram, Snapchat	60% (390 of 650 seats)	78.932	Plaid Cymru			Conservative Party	Yes		No	... a great deal,	No	Disagree	17.519	8	85	7	Disagree	11.516	77	8	15	Disagree	24.484	60	36	4	Neither agree nor disagree	17.017	51	10	39	Distrust	12.88	73	27
289	No	2	569.187	Male	18-25	Established Middle Class	Yes	50.258	A level or equivalent	BBC News, The Sun and Guardian	Yes	Natural Gas	Twitter	Just over half (326 of 650 seats)	229.513	Labour			Conservative Party	Yes		No	quite a lot,	No	Agree	30.816	80	7	13	Agree	17.155	57	10	33	Agree	18.257	75	13	12	Agree	10.756	84	5	11	Trust	10.127	60	40
290	No	12	275.925	Female	26-35	Emergent Service Workers	Yes	232.702	Degree level or higher		Yes	I don't know	facebook	I don't know	57.274	Green			I don't know	No		No	not very much,	No	Disagree	11.93	33	33	34	Neither agree nor disagree	6.519	33	33	34	Disagree	27.249	40	30	30	Disagree	25.079	70	30	0	Distrust	9.402	95	5
291	No	7	1205.034	Female	36-45	Established Middle Class	Yes	321.003	Degree level or higher	The Independent	No	Natural Gas		I don't know	195.504	Undecided			Conservative Party	Yes		No	some,	No	Disagree	32.129	8	42	50	Neither agree nor disagree	21.047	33	33	34	Neither agree nor disagree	24.224	33	33	34	Neither agree nor disagree	12.07	33	33	34	Distrust	11.562	86	14
292	No	2	245.393	Male	18-25	Emergent Service Workers	Yes	111.806	Degree level or higher	BBC	Yes	Renewables (wind, solar, hydro)	Facebook	I don't know	53.909	I will not vote for any party			I don't know	Yes	BBC	No	not very much,	Yes	Agree	12.809	95	5	0	Agree	10.966	83	10	7	Agree	18.572	70	25	5	Agree	13.292	80	15	5	Trust	5.632	80	20
293	No	0	250.032	Male	18-25	Traditional Working Class	No	37.725	A level or equivalent	BBC News	No	Coal		Just over half (326 of 650 seats)	71.743	Undecided			Conservative Party	Yes		No	... a great deal,	No	Agree	12.39	41	47	12	Agree	13.999	18	63	19	Disagree	8.455	25	48	27	Neither agree nor disagree	10.469	16	17	67	Distrust	5.877	28	72
294	Yes	0	251.417	Male	26-35	Managerial Working Class	Yes	55.028	Degree level or higher	bbc,cnn	Yes	Natural Gas	Facebook, Twitter,instagram	Just over half (326 of 650 seats)	122.215	Conservative			Conservative Party	Yes	bbc	No	some,	Yes	Neither agree nor disagree	5.223	59	7	34	Neither agree nor disagree	5.84	60	6	34	Neither agree nor disagree	15.332	45	21	34	Agree	7.934	64	25	11	Trust	6.853	53	47
296	No	0	738.829	Male	18-25	Traditional Working Class	No	19.282	Higher education below degree level	BBC	Yes	Coal	facebook	Just over half (326 of 650 seats)	82.643	Labour			Conservative Party	No		No	quite a lot,	No	Neither agree nor disagree	43.043	36	27	37	Disagree	132.673	50	39	11	Disagree	13.282	26	66	8	Disagree	14.394	52	24	24	Distrust	4.561	30	70
297	No	3	385.078	Male	26-35	Established Middle Class	Yes	135.474	Degree level or higher	BBC News UK	Yes	Natural Gas	INSTAGRAM	I don't know	310.509	Conservative	Daily Sun		Liberal Democratic Party	Yes	BBC	Yes	some,	Yes	Disagree	13.717	33	33	34	Agree	14.033	78	0	22	Agree	12.981	92	0	8	Agree	22.95	74	0	26	Trust	13.528	50	50
298	No	0	370.57	Female	26-35	Precariat	Yes	117.359	Degree level or higher	The Guardian	Yes	I don't know	Facebook, Twitter	I don't know	59.229	Labour			Conservative Party	Yes		No	quite a lot,	No	Disagree	26.682	34	50	16	Disagree	17.12	37	29	34	Disagree	17.67	16	61	23	Disagree	20.02	45	38	17	Trust	11.763	60	40
299	No	4	316.705	Male	26-35	Technical Middle Class	Yes	40.617	Degree level or higher	Google news feed Mixed outlets	Yes	Renewables (wind, solar, hydro)	Facebook	76% (494 of 650 seats)	84.923	Green			Labour Party	Yes		No	some,	No	Agree	8.568	61	5	34	Agree	13.652	81	19	0	Agree	9.786	9	57	34	Agree	23.076	58	22	20	Distrust	8.812	25	75
300	No	0	586.746	Male	56-65	Established Middle Class	Yes	118.269	GCSE, O level or equivalent	bbc news	Yes	Natural Gas	twitter	Just over half (326 of 650 seats)	61.895	Labour			Conservative Party	Yes		No	some,	No	Neither agree nor disagree	21.579	6	85	9	Disagree	33.277	79	21	0	Disagree	24.875	68	22	10	Neither agree nor disagree	19.887	40	40	20	Distrust	13.3	25	75
301	No	1	367.753	Male	26-35	Emergent Service Workers	No	111.32	Degree level or higher	Reddit	Yes	Natural Gas	Facebook	66% (429 of 650 seats)	62.768	Other			Conservative Party	Yes		No	some,	No	Agree	15.502	65	18	17	Disagree	15.213	65	20	15	Disagree	17.454	85	11	4	Neither agree nor disagree	12.524	73	14	13	Distrust	7.237	60	40
302	No	0	353.346	Male	26-35	Precariat	No	147.974	Degree level or higher	The Guardian	Yes	Renewables (wind, solar, hydro)	Twitter	Just over half (326 of 650 seats)	103.733	Labour			Conservative Party	Yes	ITV	No	... a great deal,	Yes	Agree	11.385	24	66	10	Disagree	21.405	61	24	15	Disagree	27.882	16	71	13	Disagree	8.922	43	23	34	Distrust	9.885	35	65
303	No	0	489.437	Male	26-35	Emergent Service Workers	Yes	203.679	A level or equivalent	BBC, Echo, Breitbart, Fox	Yes	Natural Gas	Facebook, Twitter, Telegram	Just over half (326 of 650 seats)	158.062	Conservative			Conservative Party	Yes	BBC	No	some,	Yes	Disagree	16.082	0	100	0	Agree	28.375	70	0	30	Agree	19.974	90	10	0	Neither agree nor disagree	27.684	30	0	70	Distrust	11.68	5	95
304	Yes	2	240.289	Female	26-35	Traditional Middle Class	Yes	29.086	GCSE, O level or equivalent	Daily Mail	Yes	I don't know	Instagram	I don't know	59.721	Conservative			I don't know	Yes	BBC1	Yes	some,	Yes	Agree	12.678	50	16	34	Agree	9.406	70	0	30	Agree	8.757	74	0	26	Agree	6.878	75	2	23	Distrust	9.414	40	60
305	Yes	0	505.706	Male	26-35	Self Employed Service Workers	Yes	251.988	Degree level or higher	BBC, Sky News, Telegraph	Yes	Coal	Twitter, Reddit	Just over half (326 of 650 seats)	91.828	Green			Conservative Party	Yes		No	not very much,	No	Neither agree nor disagree	35.773	45	45	10	Neither agree nor disagree	21.23	45	45	10	Agree	17.887	55	40	5	Agree	23.502	33	62	5	Trust	10.131	60	40
306	No	7	222.453	Male	26-35	Emergent Service Workers	Yes	128.016	Higher education below degree level	Beartaria Times	Yes	Coal	Facebook	Just over half (326 of 650 seats)	81.238	Other			Conservative Party	Yes		No	quite a lot,	No	Disagree	5.532	33	33	34	Agree	10.183	13	53	34	Agree	13.822	59	28	13	Disagree	6.106	33	33	34	Distrust	13.941	46	54
307	No	0	353.591	Male	26-35	Technical Middle Class	Yes	41.126	GCSE, O level or equivalent	BBC, Metro	No	Coal		Just over half (326 of 650 seats)	65.478	Labour	Nottingham Evening Post		Conservative Party	Yes		Yes	some,	No	Agree	15.694	39	54	7	Disagree	16.742	67	17	16	Disagree	13.41	35	55	10	Disagree	12.451	59	27	14	Distrust	17.248	17	83
308	No	0	91.291	Male	18-25	Traditional Working Class	Yes	55.333	Degree level or higher		No	I don't know		I don't know	40.292	Undecided			I don't know	No		No	or, none at all?	No	Neither agree nor disagree	2.781	3	4	93	Neither agree nor disagree	2.56	11	11	78	Agree	2.825	7	7	86	Agree	4.443	7	8	85	Trust	2.623	71	29
309	No	2	781.435	Male	26-35	Established Middle Class	Yes	36.684	Degree level or higher	Apple News	Yes	Natural Gas	Facebook	Just over half (326 of 650 seats)	217.1	Labour			Conservative Party	Yes	BBC News	No	some,	Yes	Disagree	91.407	16	54	30	Disagree	139.897	19	53	28	Disagree	25.046	29	37	34	Agree	34.793	54	18	28	Trust	11.634	64	36
310	No	4	360.694	Female	36-45	Established Middle Class	Yes	147.535	Degree level or higher	BBC	Yes	Renewables (wind, solar, hydro)	Facebook	60% (390 of 650 seats)	84.948	Labour			Conservative Party	Yes		No	some,	No	Disagree	17.42	13	74	13	Neither agree nor disagree	8.645	33	33	34	Disagree	34.381	78	8	14	Neither agree nor disagree	7.385	33	33	34	Distrust	10.476	10	90
311	Yes	0	613.685	Female	26-35	International Elite	Yes	87.587	Degree level or higher		Yes	Coal	Twitter	66% (429 of 650 seats)	121.78	Labour			Conservative Party	No	BBC	No	... a great deal,	Yes	Agree	20.744	38	28	34	Agree	14.148	47	19	34	Agree	35.693	51	15	34	Agree	30.529	59	19	22	Trust	30.017	58	42
312	Yes	1	277.274	Male	26-35	International Elite	Yes	46.238	Degree level or higher	Times, CNN, BBC News	Yes	Coal	Twitter	Just over half (326 of 650 seats)	158.761	Conservative			Conservative Party	Yes		No	some,	No	Disagree	11.26	8	58	34	Disagree	12.923	10	56	34	Disagree	6.872	0	98	2	Neither agree nor disagree	9.483	14	15	71	Distrust	9.313	47	53
313	No	1	1344.318	Female	36-45	Technical Middle Class	Yes	90.766	Degree level or higher		No	Coal		60% (390 of 650 seats)	156.935	Conservative			Conservative Party	No		No	some,	No	Agree	5.098	43	23	34	Neither agree nor disagree	10.369	57	9	34	Agree	9.841	58	8	34	Agree	8.76	73	0	27	Trust	6.622	50	50
314	No	1	342.146	Male	26-35	Traditional Working Class	No	40.52	Degree level or higher	Mirror	Yes	Renewables (wind, solar, hydro)	Twitter	Just over half (326 of 650 seats)	63.731	Labour			Conservative Party	Yes		No	some,	No	Agree	13.705	11	83	6	Disagree	16.697	58	39	3	Disagree	21.345	65	30	5	Neither agree nor disagree	7.566	33	33	34	Distrust	11.834	10	90
315	No	0	757.076	Male	36-45	Established Middle Class	Yes	255.701	Degree level or higher	Sky news	Yes	Natural Gas	Twitter	76% (494 of 650 seats)	134.799	Labour			Conservative Party	Yes	Sky news	No	some,	Yes	Disagree	67.065	50	41	9	Neither agree nor disagree	21.829	28	28	44	Disagree	26.935	57	19	24	Neither agree nor disagree	35.702	22	54	24	Distrust	13.871	61	39
316	No	0	597.982	Male	26-35	Elite	Yes	174.794	Higher education below degree level	BBC	Yes	Natural Gas	Facebook, Instagram	Just over half (326 of 650 seats)	249.139	Conservative			Conservative Party	Yes		No	quite a lot,	No	Agree	22.378	85	15	0	Disagree	78.005	23	73	4	Agree	22.686	14	67	19	Agree	33.389	87	3	10	Trust	13.227	65	35
317	Yes	0	711.657	Female	36-45	Established Affluent Workers	Yes	89.857	Degree level or higher	Guardian, BBC	Yes	Natural Gas	Facebook	Just over half (326 of 650 seats)	105.827	Labour			Conservative Party	Yes	BBC	No	quite a lot,	Yes	Disagree	42.794	23	61	16	Disagree	23.501	57	37	6	Disagree	42.277	50	27	23	Disagree	34.638	40	40	20	Distrust	24.625	60	40
318	No	1	415.469	Female	46-55	Technical Middle Class	Yes	223.195	Higher education below degree level		No	Renewables (wind, solar, hydro)		60% (390 of 650 seats)	111.344	Conservative			Conservative Party	No		No	quite a lot,	No	Agree	5.547	84	0	16	Neither agree nor disagree	39.138	22	22	56	Agree	8.063	79	0	21	Agree	11.643	73	0	27	Trust	4.219	32	68
319	No	3	429.312	Male	18-25	Emergent Service Workers	Yes	152.63	A level or equivalent		Yes	I don't know	facebook	Just over half (326 of 650 seats)	94.054	Conservative			I don't know	No		No	not very much,	No	Agree	11.972	67	21	12	Agree	79.016	45	30	25	Agree	14.667	62	30	8	Agree	18.639	75	19	6	Distrust	50.673	28	72
320	No	0	421.633	Male	26-35	Traditional Working Class	Yes	148.329	Higher education below degree level	BBC News	Yes	Natural Gas	Reddit	I don't know	127.888	Conservative			Conservative Party	No		No	some,	No	Disagree	16.791	32	18	50	Neither agree nor disagree	17.638	12	58	30	Agree	16.279	49	17	34	Agree	42.216	46	20	34	Trust	11.878	67	33
321	Yes	0	307.391	Male	36-45	Traditional Middle Class	Yes	108.015	Degree level or higher	msn.com	Yes	Natural Gas	Facebook	I don't know	71.268	Conservative			Conservative Party	Yes	BBC News	No	some,	Yes	Agree	14.678	56	39	5	Neither agree nor disagree	12.077	25	25	50	Disagree	12.022	1	99	0	Disagree	17.542	78	12	10	Trust	6.565	70	30
322	No	0	283.321	Male	26-35	Elite	Yes	92.705	Degree level or higher	bbc	Yes	Coal	facebook, instagram	Just over half (326 of 650 seats)	86.025	Labour			Conservative Party	Yes		No	some,	No	Agree	8.499	16	50	34	Disagree	10.228	62	15	23	Disagree	11.843	38	28	34	Disagree	9.67	60	20	20	Distrust	9.612	53	47
323	Yes	0	339.786	Male	26-35	Self Employed Service Workers	Yes	54.318	Degree level or higher	The Times, The Guardian	Yes	Nuclear	Twitter	60% (390 of 650 seats)	103.588	Labour			Conservative Party	Yes	Sky & BBC News	No	... a great deal,	Yes	Agree	15.947	21	45	34	Neither agree nor disagree	13.661	15	51	34	Disagree	9.434	51	15	34	Neither agree nor disagree	10.042	47	19	34	Distrust	15.332	56	44
324	No	0	409.53	Female	26-35	Emergent Service Workers	Yes	152.001	Degree level or higher	BBC	No	Nuclear		Just over half (326 of 650 seats)	82.754	Labour			Conservative Party	Yes		No	some,	No	Agree	16.96	22	50	28	Disagree	16.895	49	24	27	Disagree	24.67	19	67	14	Neither agree nor disagree	16.367	32	20	48	Distrust	14.95	30	70
325	No	0	497.509	Male	36-45	Traditional Working Class	Yes	57.176	Degree level or higher		Yes	Renewables (wind, solar, hydro)	Facebook	Just over half (326 of 650 seats)	90.204	Undecided			Conservative Party	No	Itv	No	not very much,	Yes	Neither agree nor disagree	19.515	36	30	34	Agree	29.782	63	31	6	Agree	25.817	41	30	29	Agree	24.49	67	13	20	Distrust	63.697	56	44
326	No	0	516.288	Male	46-55	Established Middle Class	Yes	129.392	Degree level or higher	BBC/Daily Mail	Yes	Natural Gas	Reddit	Just over half (326 of 650 seats)	106.766	Liberal Democrat			Conservative Party	Yes		No	some,	Yes	Agree	27.412	17	66	17	Disagree	19.325	65	25	10	Disagree	34.88	85	10	5	Disagree	33.022	64	28	8	Distrust	13.135	20	80
327	No	0	568.231	Male	26-35	Emergent Service Workers	Yes	111.041	Degree level or higher	BBC	No	Renewables (wind, solar, hydro)		I don't know	97.104	Liberal Democrat			Conservative Party	Yes		No	not very much,	No	Agree	25.148	45	20	35	Disagree	18.349	15	45	40	Disagree	22.493	5	85	10	Disagree	32.145	10	55	35	Distrust	15.749	70	30
328	No	2	303.832	Male	18-25	Emergent Service Workers	No	103.428	Degree level or higher	BBC, Guardian, Independent	Yes	Natural Gas	Facebook, Twitter, Instagram	Just over half (326 of 650 seats)	125.856	Labour			Conservative Party	Yes	BBC, ITV	No	quite a lot,	Yes	Agree	14.293	21	49	30	Agree	11.01	70	30	0	Disagree	11.723	5	70	25	Neither agree nor disagree	11.453	20	50	30	Trust	6.976	50	50
329	No	0	311.526	Female	36-45	Technical Middle Class	Yes	114.256	Degree level or higher	BBC	Yes	Renewables (wind, solar, hydro)	Facebook, Instagram, Twitter	Just over half (326 of 650 seats)	96.074	Liberal Democrat			Conservative Party	Yes	BBC News	No	some,	Yes	Disagree	13.022	7	68	25	Agree	9.195	46	20	34	Agree	8.744	47	19	34	Disagree	9.306	26	40	34	Trust	6.699	59	41
330	No	0	585.227	Male	56-65	Technical Middle Class	Yes	88.666	Degree level or higher		No	Natural Gas		60% (390 of 650 seats)	280.759	Liberal Democrat	metro		Liberal Democratic Party	No	ITV Network Limited.	Yes	some,	Yes	Agree	8.594	50	22	28	Agree	8.806	65	1	34	Agree	10.297	48	18	34	Agree	6.252	80	0	20	Trust	7.276	86	14
331	No	1	400.341	Male	36-45	Emergent Service Workers	Yes	91.196	Degree level or higher		Yes	Natural Gas	Facebook	Just over half (326 of 650 seats)	53.255	Labour			Conservative Party	No	BBC News	No	... a great deal,	Yes	Agree	11.029	37	47	16	Disagree	16.757	57	31	12	Disagree	23.351	42	46	12	Neither agree nor disagree	13.689	45	32	23	Distrust	6.917	8	92
332	No	0	284.424	Female	18-25	Emergent Service Workers	Yes	101.249	Higher education below degree level		Yes	Natural Gas	twitter	60% (390 of 650 seats)	54.414	Labour			Conservative Party	No		No	some,	No	Agree	11.215	76	12	12	Disagree	20.314	61	35	4	Disagree	12.814	25	54	21	Agree	8.94	80	17	3	Distrust	9.899	20	80
333	No	1	668.734	Male	46-55	Established Middle Class	Yes	185.44	Degree level or higher	BBC	No	Natural Gas		Just over half (326 of 650 seats)	90.889	Conservative			Conservative Party	Yes		No	some,	No	Neither agree nor disagree	60.766	68	22	10	Disagree	22.099	29	57	14	Agree	40.092	20	50	30	Agree	34.564	40	26	34	Trust	15.691	60	40
334	No	0	348.733	Male	26-35	Emergent Service Workers	Yes	116.427	Degree level or higher	BBC News	Yes	Renewables (wind, solar, hydro)	Reddit	66% (429 of 650 seats)	61.933	Labour			Conservative Party	Yes	BBC News	No	quite a lot,	Yes	Disagree	14.11	21	57	22	Disagree	16.13	16	70	14	Agree	23.049	45	22	33	Disagree	14.295	27	59	14	Distrust	7.436	35	65
335	No	0	450.628	Male	36-45	Established Middle Class	Yes	172.285	Degree level or higher		No	I don't know		Just over half (326 of 650 seats)	92.881	Conservative			Conservative Party	No	BBC News	No	... a great deal,	Yes	Agree	13.486	71	20	9	Agree	20.559	62	28	10	Disagree	28.286	62	27	11	Agree	31.726	61	32	7	Trust	9.471	55	45
336	No	4	285.967	Male	46-55	Technical Middle Class	Yes	176.756	Degree level or higher	bbc	Yes	Coal	facebook,twitter	Just over half (326 of 650 seats)	190.154	Labour			Conservative Party	Yes		No	some,	No	Agree	10.899	18	48	34	Disagree	10.105	13	53	34	Agree	11.917	54	2	44	Disagree	14.573	4	62	34	Distrust	7.279	22	78
337	No	1	394.112	Female	26-35	Established Middle Class	Yes	120.371	GCSE, O level or equivalent	BBC	Yes	Natural Gas	Facebook	Just over half (326 of 650 seats)	96.131	Conservative	Daily Mail		Conservative Party	Yes	BBC	Yes	some,	Yes	Disagree	23.016	55	40	5	Agree	10.846	100	0	0	Agree	23.992	60	40	0	Agree	16.817	90	5	5	Trust	12.098	20	80
338	No	2	419.696	Male	36-45	Traditional Working Class	Yes	33.552	Higher education below degree level	Daily Mail	Yes	Nuclear	Twitter	Just over half (326 of 650 seats)	102.024	Labour			Conservative Party	Yes	Reuters	No	quite a lot,	Yes	Disagree	18.796	0	80	20	Disagree	19.485	10	79	11	Agree	17.176	60	20	20	Disagree	23.35	25	65	10	Distrust	5.457	50	50
339	No	0	379.936	Female	36-45	Technical Middle Class	Yes	116.406	A level or equivalent		Yes	Natural Gas	FB, TW, IG, LI	Just over half (326 of 650 seats)	71.507	I will not vote for any party			Conservative Party	No		No	not very much,	No	Neither agree nor disagree	14.833	25	41	34	Agree	10.769	61	27	12	Agree	56.748	78	11	11	Agree	12.548	70	14	16	Distrust	7.315	14	86
340	No	0	62.776	Female	36-45	Established Middle Class	Yes	14.302	Higher education below degree level	good	Yes	Renewables (wind, solar, hydro)	good	Just over half (326 of 650 seats)	19.898	Conservative	good		Conservative Party	Yes	good	Yes	... a great deal,	Yes	Agree	2.666	50	16	34	Agree	2.847	63	3	34	Agree	3.409	52	14	34	Agree	2.904	60	6	34	Trust	2.659	67	33
341	No	0	342.441	Male	26-35	Emergent Service Workers	Yes	104.226	Degree level or higher	BBC	Yes	Natural Gas	Twitter	60% (390 of 650 seats)	68.483	Labour			Conservative Party	Yes	BBC	No	not very much,	Yes	Neither agree nor disagree	14.408	18	60	22	Agree	16.93	60	28	12	Agree	9.25	23	43	34	Agree	15.67	51	43	6	Distrust	7.173	61	39
342	No	0	342.776	Female	26-35	Established Middle Class	Yes	192.292	Degree level or higher	BBC News	No	Natural Gas		Just over half (326 of 650 seats)	116.028	Labour	Daily Mail		Conservative Party	Yes	BBC	Yes	quite a lot,	Yes	Neither agree nor disagree	39.255	26	47	27	Disagree	15.368	34	58	8	Disagree	18.526	30	40	30	Neither agree nor disagree	7.724	37	29	34	Distrust	5.25	40	60
343	Yes	0	1429.263	Male	26-35	Traditional Middle Class	Yes	30.545	Degree level or higher	Government News	Yes	Renewables (wind, solar, hydro)	Facebbok	Just over half (326 of 650 seats)	112.267	Conservative	Morning Star		Conservative Party	Yes	BBC	Yes	... a great deal,	Yes	Agree	6.287	51	26	23	Agree	6.126	55	26	19	Agree	7.797	41	16	43	Agree	7.716	55	6	39	Trust	3.775	97	3
344	Yes	0	207.374	Female	26-35	Traditional Middle Class	Yes	33.555	Degree level or higher	Sky News, BBC News	Yes	I don't know	Facebook	66% (429 of 650 seats)	74.608	Scottish National	Daily Mail		Labour Party	Yes	Sky News, BBC News	No	not very much,	Yes	Agree	10.85	87	10	3	Disagree	7.674	39	27	34	Disagree	7.064	26	40	34	Disagree	9.013	26	40	34	Distrust	5.544	10	90
345	No	2	188.245	Female	18-25	Emergent Service Workers	No	106.889	Degree level or higher	Daily Mail	Yes	Natural Gas	Twitter	Just over half (326 of 650 seats)	51.516	Labour			Conservative Party	Yes		No	not very much,	No	Neither agree nor disagree	3.372	33	33	34	Agree	5.091	53	13	34	Neither agree nor disagree	7.506	16	17	67	Agree	18.422	86	0	14	Distrust	6.236	20	80
346	Yes	0	386.67	Female	26-35	Traditional Middle Class	Yes	29.795	Degree level or higher	the guardian	Yes	I don't know	Facebook, twitter, instagram,	I don't know	69.799	Labour			Conservative Party	Yes		No	some,	No	Disagree	32.363	53	39	8	Disagree	14.509	60	6	34	Agree	11.85	72	15	13	Agree	15.965	69	14	17	Distrust	16.685	10	90
348	No	0	433.965	Male	26-35	Established Middle Class	Yes	179.913	Degree level or higher	BBC	Yes	I don't know	Instagram and Twitter	Just over half (326 of 650 seats)	82.663	Conservative			Conservative Party	Yes	BBC or ITV	No	not very much,	Yes	Agree	22.843	61	31	8	Agree	17.171	89	11	0	Agree	17.251	30	55	15	Agree	21.607	82	14	4	Distrust	11.156	21	79
349	No	0	336.835	Male	36-45	Emergent Service Workers	No	97.542	Degree level or higher	BBC, Evening Standard	Yes	Coal	facebook	Just over half (326 of 650 seats)	86.85	Green			Conservative Party	Yes		No	some,	No	Disagree	11.764	32	25	43	Disagree	15.932	48	36	16	Agree	10.003	33	47	20	Agree	13.692	56	41	3	Distrust	10.529	60	40
350	No	1	639.565	Male	26-35	Established Middle Class	Yes	119.941	A level or equivalent	BBC	Yes	Natural Gas	Twitter	Just over half (326 of 650 seats)	140.249	Labour			Conservative Party	Yes		No	quite a lot,	No	Disagree	46.646	8	83	9	Agree	20.943	88	4	8	Disagree	58.143	45	45	10	Neither agree nor disagree	73.046	69	8	23	Distrust	13.337	50	50
351	No	0	237.671	Male	26-35	Precariat	Yes	349.144	Degree level or higher	Www.cnn.com	Yes	Natural Gas	Facebook	66% (429 of 650 seats)	300.62	Liberal Democrat	Newspapers		Conservative Party	Yes	Cnn	Yes	quite a lot,	Yes	Disagree	13.145	96	0	4	Agree	5.058	98	0	2	Agree	9.245	100	0	0	Agree	6.591	100	0	0	Distrust	4.83	25	75
352	No	0	250.072	Male	18-25	Established Middle Class	Yes	87.312	Degree level or higher		Yes	Coal	Twitter	Just over half (326 of 650 seats)	94.18	Labour	The Guardian		Conservative Party	No		Yes	quite a lot,	No	Agree	17.323	31	66	3	Disagree	6.958	0	66	34	Neither agree nor disagree	11.368	50	16	34	Neither agree nor disagree	10.426	5	61	34	Distrust	9.094	30	70
353	No	0	420.905	Male	26-35	Precariat	No	167.542	GCSE, O level or equivalent	Reddit/any news websites linked through Reddit.	Yes	Natural Gas	Reddit and Twitter.	I don't know	198.33	Undecided			Liberal Democratic Party	Yes	News clips on Youtube, various channels.	No	some,	Yes	Disagree	29.488	31	43	26	Disagree	29.6	21	45	34	Neither agree nor disagree	19.748	83	8	9	Disagree	18.468	16	50	34	Distrust	7.869	25	75
354	Yes	0	231.789	Male	26-35	Managerial Working Class	Yes	32.862	Degree level or higher		Yes	Coal	Facebook	I don't know	38.907	Labour			Conservative Party	No		No	not very much,	No	Agree	9.552	9	11	80	Disagree	6.533	55	23	22	Agree	11.774	21	45	34	Agree	12.638	70	30	0	Distrust	6.994	67	33
355	No	0	178.84	Male	18-25	Technical Middle Class	Yes	56.891	A level or equivalent	bbc news	Yes	Nuclear	instagram	Just over half (326 of 650 seats)	40.896	Labour			Conservative Party	Yes		No	not very much,	No	Disagree	9.407	11	75	14	Agree	12.962	40	30	30	Neither agree nor disagree	8.824	42	28	30	Neither agree nor disagree	9.742	60	27	13	Distrust	5.665	49	51
356	No	0	191.147	Female	26-35	Emergent Service Workers	Yes	88.516	Degree level or higher	Times	Yes	Renewables (wind, solar, hydro)	Twitter	Just over half (326 of 650 seats)	60.787	Conservative			Conservative Party	Yes	BBC1	No	quite a lot,	Yes	Agree	7.07	43	42	15	Disagree	6.103	40	26	34	Disagree	9.085	4	78	18	Disagree	8.358	79	4	17	Trust	5.374	58	42
357	No	0	215.033	Male	46-55	Emergent Service Workers	No	104.525	A level or equivalent	BBC	No	I don't know		Just over half (326 of 650 seats)	75.253	Conservative			Conservative Party	Yes	BBC	No	quite a lot,	Yes	Neither agree nor disagree	10.173	45	21	34	Disagree	8.295	13	53	34	Disagree	8.437	25	41	34	Agree	8.646	82	1	17	Trust	6.24	31	69
358	No	10	336.909	Male	18-25	Technical Middle Class	Yes	133.48	A level or equivalent	News app on iphone, Google news app	Yes	Natural Gas	twitter, Facebook	Just over half (326 of 650 seats)	265.145	Undecided			Conservative Party	Yes	BBC news, Sky news	No	not very much,	Yes	Neither agree nor disagree	12.211	33	33	34	Agree	18.368	45	21	34	Agree	20.228	40	26	34	Neither agree nor disagree	7.675	33	33	34	Trust	5.149	50	50
359	No	0	163.159	Female	26-35	Traditional Working Class	No	65.475	Degree level or higher	Times of India	Yes	Renewables (wind, solar, hydro)	Facebook	76% (494 of 650 seats)	121.588	Liberal Democrat			Conservative Party	Yes	Bbc	No	some,	Yes	Agree	8.551	0	84	16	Agree	6.97	76	0	24	Agree	8.083	74	0	26	Agree	6.202	100	0	0	Trust	5.008	11	89
360	No	0	325.202	Male	36-45	Emergent Service Workers	No	139.123	A level or equivalent		Yes	Natural Gas		I don't know	62.882	Labour			Conservative Party	Yes		Yes	some,	No	Disagree	10.239	5	61	34	Disagree	11.624	22	22	56	Agree	12.354	47	19	34	Neither agree nor disagree	14.088	15	51	34	Distrust	10.284	44	56
361	No	0	304.151	Female	26-35	Established Middle Class	Yes	97.066	Degree level or higher		Yes	I don't know	facebook and twitter	I don't know	54.879	Green			Conservative Party	No		No	some,	No	Neither agree nor disagree	15.885	6	34	60	Disagree	19.092	59	19	22	Neither agree nor disagree	20.679	79	21	0	Agree	9.012	71	8	21	Distrust	6.217	94	6
362	No	0	264.836	Male	18-25	Technical Middle Class	Yes	93.754	A level or equivalent		Yes	Coal	Instagram, Twitter, Reddit	66% (429 of 650 seats)	52.793	Undecided			Conservative Party	No		No	not very much,	No	Disagree	13.877	46	12	42	Disagree	12.307	53	32	15	Disagree	22.037	41	36	23	Disagree	8.214	21	45	34	Distrust	4.599	25	75
363	No	5	272.691	Male	18-25	Established Middle Class	Yes	22.829	A level or equivalent	BBC	Yes	Renewables (wind, solar, hydro)	Instagram, FB, Twitter, SnapChat	Just over half (326 of 650 seats)	111.286	Conservative	Evening Standard		Conservative Party	Yes	BBC HD	Yes	some,	Yes	Disagree	19.363	18	67	15	Agree	10.006	46	27	27	Agree	12.714	53	34	13	Agree	21.213	62	16	22	Trust	5.587	91	9
364	Yes	1	846.524	Female	18-25	Traditional Middle Class	Yes	230.225	Degree level or higher	BBC News	Yes	Coal	Instagram	I don't know	135.639	Undecided			Conservative Party	Yes		No	not very much,	No	Disagree	29.364	21	67	12	Disagree	56.207	23	71	6	Neither agree nor disagree	19.274	13	71	16	Neither agree nor disagree	25.766	81	13	6	Trust	8.975	50	50
365	No	0	444.669	Male	26-35	Emergent Service Workers	Yes	157.561	Higher education below degree level	Guardian, Independent, BBC	Yes	I don't know	Reddit	Just over half (326 of 650 seats)	85.093	Labour			Conservative Party	Yes		No	quite a lot,	No	Neither agree nor disagree	22.139	25	67	8	Disagree	19.979	52	34	14	Disagree	18.935	33	52	15	Disagree	19.303	15	33	52	Distrust	14.564	45	55
366	Yes	0	466.294	Male	26-35	Self Employed Service Workers	Yes	76.447	Degree level or higher	Daily Mail	Yes	Renewables (wind, solar, hydro)	Facebook, Instagram	60% (390 of 650 seats)	123.164	Labour			Conservative Party	Yes		No	some,	No	Disagree	22.318	5	85	10	Agree	30.656	70	30	0	Disagree	17.526	5	90	5	Agree	19.081	90	10	0	Distrust	9.188	70	30
367	No	0	268.324	Male	18-25	Technical Middle Class	Yes	123.13	Higher education below degree level	The Guardian	Yes	I don't know	Reddit	I don't know	81.45	Labour			Conservative Party	Yes	BBC	No	some,	Yes	Agree	14.762	33	63	4	Disagree	11.05	65	25	10	Disagree	11.042	42	54	4	Disagree	13.967	29	46	25	Distrust	4.524	29	71
368	No	0	412.743	Male	26-35	Precariat	Yes	126.159	GCSE, O level or equivalent		Yes	Natural Gas	Facebook	Just over half (326 of 650 seats)	100.569	I will not vote for any party			Conservative Party	No		No	or, none at all?	No	Agree	13.372	69	12	19	Neither agree nor disagree	13.347	49	39	12	Agree	13.192	50	23	27	Agree	20.243	90	5	5	Distrust	20.004	37	63
369	No	3	300.299	Male	26-35	Emergent Service Workers	Yes	104.121	Degree level or higher	Varies	Yes	I don't know	Facebook, Twitter, Instagram	Just over half (326 of 650 seats)	50.994	Liberal Democrat			Conservative Party	Yes	BBC	No	quite a lot,	Yes	Neither agree nor disagree	5.518	33	33	34	Disagree	13.517	57	34	9	Disagree	17.269	3	73	24	Disagree	7.682	45	45	10	Distrust	6.858	16	84
370	No	5	606.273	Male	26-35	Emergent Service Workers	Yes	135.536	A level or equivalent	bbc	Yes	Coal	reddit	I don't know	490.408	Liberal Democrat			Conservative Party	Yes	bbc	No	some,	Yes	Disagree	10.831	13	53	34	Disagree	122.408	17	49	34	Agree	6.346	51	15	34	Agree	18.891	77	12	11	Distrust	6.394	35	65
371	No	0	250.611	Male	18-25	Precariat	No	115.698	A level or equivalent		No	Natural Gas		Just over half (326 of 650 seats)	170.585	Plaid Cymru			Conservative Party	No		No	quite a lot,	No	Disagree	10.797	15	58	27	Agree	8.261	55	21	24	Disagree	15.01	17	67	16	Disagree	10.097	21	58	21	Distrust	5.383	40	60
372	Yes	0	1506.612	Male	18-25	Traditional Middle Class	Yes	27.674	Degree level or higher	BBC NEWS	No	Natural Gas		66% (429 of 650 seats)	81.786	Conservative			Conservative Party	Yes		No	quite a lot,	No	Agree	96.386	20	46	34	Disagree	90.293	23	54	23	Neither agree nor disagree	167.031	18	62	20	Neither agree nor disagree	203.468	46	44	10	Distrust	18.575	35	65
373	No	10	264.968	Female	26-35	Traditional Working Class	No	39.621	GCSE, O level or equivalent		No	Coal		I don't know	66.238	Undecided	the sun		I don't know	No	itv	Yes	not very much,	Yes	Agree	15.124	33	33	34	Agree	12.635	33	33	34	Agree	7.141	83	0	17	Neither agree nor disagree	7.961	40	26	34	Trust	9.086	79	21
374	Yes	0	178.44	Male	26-35	Self Employed Service Workers	Yes	24.192	Degree level or higher	BBC	Yes	Natural Gas	Facebook	60% (390 of 650 seats)	83.379	Green			Conservative Party	Yes	BBC 1	No	some,	Yes	Agree	8.024	97	0	3	Disagree	8.682	12	54	34	Disagree	10.805	50	16	34	Disagree	7.799	19	47	34	Distrust	4.858	40	60
375	No	0	310.246	Male	18-25	Emergent Service Workers	Yes	109.334	A level or equivalent	The Guardian	Yes	Natural Gas	Twitter, Facebook, Reddit	Just over half (326 of 650 seats)	61.601	Labour			Conservative Party	Yes	BBC One	No	quite a lot,	Yes	Agree	10.048	41	40	19	Disagree	16.399	55	25	20	Disagree	20.767	19	71	10	Agree	14.895	60	20	20	Distrust	7.087	24	76
376	No	0	272.476	Male	36-45	Established Middle Class	Yes	162.595	Degree level or higher	Google News	Yes	Renewables (wind, solar, hydro)	Facebook	Just over half (326 of 650 seats)	77.072	Liberal Democrat			Conservative Party	Yes	Channel 4	No	... a great deal,	Yes	Agree	10.145	56	40	4	Agree	11.395	62	28	10	Agree	11.114	26	57	17	Agree	9.255	63	18	19	Trust	5.346	57	43
377	Yes	0	165.026	Male	26-35	Managerial Working Class	Yes	67.512	Degree level or higher	Local	Yes	Renewables (wind, solar, hydro)	Twitter	Just over half (326 of 650 seats)	71.67	Labour			Conservative Party	Yes	BBC One	No	some,	Yes	Neither agree nor disagree	7.626	42	24	34	Agree	3.861	60	6	34	Neither agree nor disagree	10.026	25	48	27	Neither agree nor disagree	5.67	41	25	34	Distrust	6.831	23	77
378	No	0	779.117	Female	26-35	Emergent Service Workers	Yes	183.747	Degree level or higher	Financial Times	Yes	I don't know	Twitter	Just over half (326 of 650 seats)	98.868	Undecided			Conservative Party	Yes		No	quite a lot,	No	Disagree	26.418	31	23	46	Disagree	20.893	51	19	30	Agree	18.224	41	25	34	Disagree	18.13	42	27	31	Distrust	10.798	25	75
379	No	2	404.373	Male	26-35	Emergent Service Workers	Yes	189.399	Degree level or higher	Guardian	Yes	Natural Gas	Twitter	Just over half (326 of 650 seats)	123.465	Labour			Conservative Party	Yes		No	quite a lot,	No	Neither agree nor disagree	36.403	40	40	20	Disagree	13.383	60	30	10	Disagree	19.736	40	50	10	Disagree	22.079	40	50	10	Distrust	5.491	25	75
380	Yes	2	229.943	Male	26-35	Established Affluent Workers	Yes	35.727	Higher education below degree level		No	Natural Gas		76% (494 of 650 seats)	20.287	Other			Conservative Party	No		No	not very much,	No	Agree	11.203	46	48	6	Agree	8.073	100	0	0	Agree	8.304	60	40	0	Agree	5.891	65	1	34	Distrust	7.169	16	84
381	No	0	664.814	Female	26-35	Technical Middle Class	Yes	34.397	Degree level or higher	Daily Mail	Yes	Nuclear	Facebook	Just over half (326 of 650 seats)	44.926	Conservative			Conservative Party	Yes	BBC	No	not very much,	Yes	Agree	14.434	11	79	10	Agree	317.621	47	19	34	Disagree	18.441	10	73	17	Agree	29.855	64	15	21	Trust	5.739	83	17
382	No	0	322.828	Female	18-25	Emergent Service Workers	Yes	105.616	Degree level or higher	BBC News	Yes	Nuclear	Facebook and Instagram	76% (494 of 650 seats)	69.061	Labour			Conservative Party	Yes		No	quite a lot,	No	Agree	10.371	21	76	3	Disagree	14.779	74	24	2	Disagree	17.352	19	78	3	Disagree	15.49	29	64	7	Distrust	8.36	27	73
383	Yes	0	600.614	Female	26-35	Traditional Middle Class	Yes	67.603	Degree level or higher	Independent	Yes	Nuclear	Facebook	Just over half (326 of 650 seats)	584.662	I will not vote for any party	The sun		Conservative Party	Yes		Yes	quite a lot,	No	Disagree	29.946	5	85	10	Disagree	15.824	85	0	15	Agree	17.742	92	3	5	Disagree	31.953	60	20	20	Distrust	16.145	25	75
384	No	0	497.376	Male	18-25	Emergent Service Workers	Yes	150.721	Higher education below degree level	BBC	Yes	Renewables (wind, solar, hydro)	Facebook mainly	Just over half (326 of 650 seats)	105.607	Scottish National			I don't know	Yes		No	some,	No	Agree	18.783	4	85	11	Neither agree nor disagree	35.919	75	15	10	Agree	16.079	35	55	10	Agree	16.999	20	70	10	Trust	8.175	35	65
385	No	0	444.64	Male	26-35	Elite	Yes	141.727	Degree level or higher	BBC, Sky	No	Coal		Just over half (326 of 650 seats)	107.413	Conservative			Conservative Party	Yes	BBC1	No	... a great deal,	Yes	Disagree	22.606	15	65	20	Agree	14.188	13	53	34	Agree	17.173	50	20	30	Disagree	20.857	45	25	30	Trust	11.443	25	75
386	No	0	456.849	Female	18-25	Emergent Service Workers	Yes	186.641	A level or equivalent		Yes	Natural Gas	Twitter, Instagram, Youtube	I don't know	107.695	I will not vote for any party			I don't know	No		No	not very much,	No	Disagree	27.635	20	66	14	Neither agree nor disagree	20.04	32	32	36	Agree	31.831	47	28	25	Neither agree nor disagree	20.12	61	25	14	Distrust	16.399	60	40
387	No	0	558.017	Male	26-35	Technical Middle Class	Yes	112.161	A level or equivalent	BBC, the Guardian	Yes	Natural Gas	Twitter, Instagram	Just over half (326 of 650 seats)	160.916	Liberal Democrat			Conservative Party	Yes		No	some,	No	Disagree	35.703	16	59	25	Neither agree nor disagree	31.49	26	23	51	Agree	38.955	39	36	25	Neither agree nor disagree	20.513	29	29	42	Distrust	20.727	65	35
388	No	0	405.58	Male	26-35	Technical Middle Class	Yes	119.305	Degree level or higher	BBC, Guardian	Yes	Natural Gas	Reddit,Facebook	Just over half (326 of 650 seats)	56.768	Labour			Conservative Party	Yes		No	quite a lot,	No	Agree	17.978	60	20	20	Disagree	22.564	45	35	20	Disagree	17.448	33	57	10	Disagree	17.974	59	21	20	Distrust	15.647	60	40
389	No	0	382.166	Male	18-25	Technical Middle Class	Yes	136.108	Degree level or higher	BBC News	Yes	Natural Gas	Twitter, Instagram, Snapchat	Just over half (326 of 650 seats)	73.075	Labour			Conservative Party	Yes	BBC News	No	not very much,	Yes	Disagree	16.728	15	60	25	Neither agree nor disagree	11.918	22	23	55	Agree	32.936	43	42	15	Disagree	29.425	15	50	35	Distrust	7.242	55	45
390	Yes	11	182.88	Female	36-45	Technical Affluent Workers	Yes	25.414	Degree level or higher		Yes	Natural Gas		I don't know	144.144	Conservative			Conservative Party	Yes		No	some,	Yes	Agree	7.648	33	33	34	Disagree	8.766	33	33	34	Agree	6.83	76	0	24	Agree	5.614	33	33	34	Trust	4.524	50	50
391	No	0	334.14	Male	26-35	Established Middle Class	Yes	112.938	Degree level or higher	BBC News	Yes	Natural Gas	Facebook, Twitter	Just over half (326 of 650 seats)	56.728	Scottish National	The Times		Conservative Party	Yes		Yes	... a great deal,	No	Agree	24.701	21	68	11	Disagree	29.685	69	24	7	Disagree	23.829	52	32	16	Agree	15.633	68	22	10	Distrust	10.35	36	64
392	No	4	270.206	Male	18-25	Established Middle Class	Yes	151.188	Higher education below degree level	bbc	Yes	Natural Gas	facebook and twitter	Just over half (326 of 650 seats)	134.032	Undecided			Conservative Party	Yes	bbc	No	quite a lot,	Yes	Neither agree nor disagree	9.607	33	33	34	Neither agree nor disagree	10.543	33	33	34	Agree	11.581	53	17	30	Agree	16.856	62	12	26	Distrust	9.317	52	48
393	No	0	638.623	Male	26-35	Technical Middle Class	Yes	135.473	GCSE, O level or equivalent	Independent	Yes	I don't know	Facebook	Just over half (326 of 650 seats)	59.868	Green			Conservative Party	Yes	ITV	No	quite a lot,	Yes	Agree	11.305	6	60	34	Disagree	10.683	26	27	47	Neither agree nor disagree	14.553	20	20	60	Neither agree nor disagree	21.769	55	17	28	Distrust	16.232	55	45
394	No	2	212.202	Male	18-25	Emergent Service Workers	Yes	114.838	Degree level or higher	Daily Mail	Yes	Renewables (wind, solar, hydro)	Facebook, Twitter	Just over half (326 of 650 seats)	100.542	I will not vote for any party	Daily Mail		Conservative Party	Yes	BBC new	No	not very much,	No	Neither agree nor disagree	8.505	43	22	35	Disagree	6.476	33	33	34	Agree	7.192	56	10	34	Neither agree nor disagree	5.151	33	27	40	Distrust	4.359	65	35
395	No	1	899.689	Female	36-45	New Affluent Workers	No	293.606	GCSE, O level or equivalent	BBC	Yes	Renewables (wind, solar, hydro)	Instagram	Just over half (326 of 650 seats)	148.071	Conservative			Conservative Party	Yes	BBC Iplayer	No	some,	Yes	Neither agree nor disagree	47.571	13	53	34	Disagree	49.194	16	50	34	Neither agree nor disagree	49.15	25	25	50	Agree	36.941	87	10	3	Distrust	24.709	20	80
396	No	3	455.491	Female	18-25	Traditional Working Class	Yes	130.676	A level or equivalent		Yes	Renewables (wind, solar, hydro)	Tiktok	Just over half (326 of 650 seats)	69.249	Labour			Conservative Party	No	BBC	No	quite a lot,	Yes	Neither agree nor disagree	18.025	18	48	34	Disagree	20.92	57	13	30	Neither agree nor disagree	12.992	6	19	75	Neither agree nor disagree	13.544	37	11	52	Distrust	9.974	42	58
397	No	1	307.575	Male	56-65	Established Middle Class	No	60.533	Degree level or higher		Yes	Natural Gas	facebook	I don't know	63.133	Conservative	Thandi paper		Conservative Party	No		Yes	some,	No	Neither agree nor disagree	10.1	18	19	63	Agree	7.25	87	0	13	Neither agree nor disagree	9.525	9	10	81	Agree	11.728	91	0	9	Trust	4.671	76	24
398	Yes	4	328.043	Female	46-55	Managerial Working Class	No	68.751	Degree level or higher	The Guardian	Yes	I don't know	Twitter	Just over half (326 of 650 seats)	95.886	I will not vote for any party			Conservative Party	Yes		No	some,	No	Neither agree nor disagree	14.146	9	29	62	Agree	8.914	58	8	34	Neither agree nor disagree	10.013	6	7	87	Agree	10.408	60	6	34	Distrust	8.276	34	66
399	No	0	540.429	Male	26-35	Technical Middle Class	Yes	191.303	Degree level or higher	Bbc	Yes	Natural Gas	Facebook	60% (390 of 650 seats)	144.996	Labour	Times		Conservative Party	Yes	Bbc	Yes	some,	Yes	Agree	31.722	50	43	7	Disagree	17.742	45	21	34	Neither agree nor disagree	33.091	32	32	36	Agree	12.342	58	12	30	Distrust	16.697	35	65
400	Yes	1	356.848	Female	36-45	Traditional Middle Class	Yes	41.741	Degree level or higher	Sky news, BBC news	Yes	Nuclear	Facebook	Just over half (326 of 650 seats)	482.977	Undecided	The Guardian, the sun, the mirror		Conservative Party	Yes	Sky, BBC	Yes	quite a lot,	Yes	Disagree	22.825	24	61	15	Neither agree nor disagree	14.678	54	12	34	Disagree	20.186	0	90	10	Disagree	18.677	0	81	19	Trust	7.422	50	50
401	Yes	1	211.28	Male	36-45	Traditional Middle Class	Yes	21.89	No qualification	metro, daily mail	Yes	Natural Gas	facebook, twitter	I don't know	79.113	Labour			Conservative Party	Yes	bbc news sky news	No	some,	Yes	Disagree	14.409	47	19	34	Disagree	7.022	70	0	30	Agree	9.46	78	0	22	Disagree	7.844	64	2	34	Distrust	5.742	50	50
402	Yes	0	579.005	Male	46-55	Technical Affluent Workers	No	89.128	Degree level or higher	BBC	Yes	Coal	Twitter	Just over half (326 of 650 seats)	100.012	Labour	The Guardian		Conservative Party	Yes	CNN	Yes	... a great deal,	Yes	Agree	16.826	16	64	20	Neither agree nor disagree	30.846	72	12	16	Agree	31.02	58	39	3	Agree	13.52	72	15	13	Distrust	20.017	24	76
404	No	7	645.31	Male	26-35	Traditional Working Class	Yes	127.983	GCSE, O level or equivalent	bbc	Yes	Coal	facebook	Just over half (326 of 650 seats)	153.277	Labour			Conservative Party	Yes	netflix	No	some,	Yes	Agree	89.293	96	4	0	Disagree	36.729	60	19	21	Agree	33.444	50	16	34	Agree	12.467	61	5	34	Trust	78.179	72	28
405	No	0	461.628	Male	18-25	Traditional Working Class	Yes	39.932	Degree level or higher	The Guardian, The Telegraph, The BBC, RT?, Belfast Telegraph, The Irish Times, Financial Tmes.	Yes	Natural Gas	Reddit	Just over half (326 of 650 seats)	200.76	Other			Conservative Party	Yes		No	... a great deal,	No	Neither agree nor disagree	30.435	34	57	9	Disagree	23.031	62	33	5	Disagree	42.943	45	48	7	Disagree	16.65	30	55	15	Distrust	16.319	55	45
406	Yes	0	752.354	Male	56-65	Self Employed Service Workers	No	75.689	Degree level or higher		No	Natural Gas		Just over half (326 of 650 seats)	81.104	Conservative			Conservative Party	Yes		Yes	some,	Yes	Agree	26.418	70	20	10	Agree	37.722	60	30	10	Neither agree nor disagree	55.625	75	23	2	Agree	30.735	64	26	10	Trust	17.438	60	40
407	No	1	1023.331	Female	46-55	Emergent Service Workers	Yes	250.09	Higher education below degree level	Bournemouth Echo	No	Renewables (wind, solar, hydro)		Just over half (326 of 650 seats)	120.42	Undecided	Guardian		Conservative Party	Yes	Sky	Yes	some,	Yes	Neither agree nor disagree	54.541	20	70	10	Disagree	41.869	30	50	20	Neither agree nor disagree	59.58	60	20	20	Neither agree nor disagree	42.37	60	20	20	Distrust	16.468	40	60
408	No	1	361.534	Male	26-35	Established Middle Class	Yes	31.788	Degree level or higher	bbc	Yes	Natural Gas	twitter	Just over half (326 of 650 seats)	232.971	Labour			Conservative Party	Yes	youtube	No	some,	Yes	Neither agree nor disagree	27.453	39	15	46	Neither agree nor disagree	16.869	64	16	20	Disagree	22.106	78	0	22	Agree	9.444	97	0	3	Distrust	13.892	10	90
409	No	0	359.103	Female	18-25	Traditional Working Class	Yes	51.097	Degree level or higher	BBC News	Yes	Nuclear	Twitter	Just over half (326 of 650 seats)	86.104	Labour			Conservative Party	Yes	Al Jazeera	No	... a great deal,	Yes	Neither agree nor disagree	9.678	54	26	20	Disagree	11.282	33	25	42	Disagree	54.393	16	16	68	Disagree	6.199	22	22	56	Distrust	12.455	83	17
410	No	0	310.655	Male	18-25	Established Middle Class	Yes	126.184	GCSE, O level or equivalent		Yes	Coal	Facebook	Just over half (326 of 650 seats)	102.448	Undecided			Conservative Party	No		No	not very much,	No	Neither agree nor disagree	10.432	25	26	49	Agree	10.568	41	44	15	Agree	25.066	75	14	11	Agree	5.984	59	19	22	Distrust	5.806	90	10
411	No	0	475.631	Male	26-35	New Affluent Workers	Yes	154.123	Higher education below degree level	BBC News	Yes	Natural Gas	Reddit	Just over half (326 of 650 seats)	96.199	Labour			Conservative Party	Yes		No	quite a lot,	No	Disagree	26.196	19	70	11	Agree	30.33	55	37	8	Agree	22.079	38	47	15	Disagree	16.33	54	40	6	Distrust	12.97	45	55
412	No	0	421.755	Male	26-35	Emergent Service Workers	Yes	228.713	GCSE, O level or equivalent	bbc	No	Natural Gas		76% (494 of 650 seats)	76.19	Green			Conservative Party	Yes	bbc news	No	some,	Yes	Agree	9.132	7	59	34	Disagree	13.048	68	23	9	Disagree	10.116	10	37	53	Agree	14.71	51	17	32	Trust	12.627	52	48
413	No	0	640.328	Female	26-35	Emergent Service Workers	Yes	171.52	Degree level or higher	Guardian	Yes	Natural Gas	Twitter	Just over half (326 of 650 seats)	288.401	Conservative			Conservative Party	Yes	BBC	No	quite a lot,	Yes	Disagree	15.853	3	67	30	Agree	50.526	50	16	34	Disagree	23.005	13	53	34	Disagree	11.769	10	56	34	Trust	8.533	65	35
414	No	0	245.831	Female	26-35	Technical Middle Class	Yes	89.23	Degree level or higher	BBC	Yes	Coal	Facebook	Just over half (326 of 650 seats)	65.72	Other			Conservative Party	Yes		No	some,	No	Disagree	17.135	9	77	14	Disagree	9.137	35	31	34	Disagree	12.733	33	34	33	Agree	8.019	40	26	34	Distrust	8.7	37	63
415	No	1	540.104	Male	18-25	New Affluent Workers	Yes	126.189	Degree level or higher	Bbc	Yes	Coal	Twitter	Just over half (326 of 650 seats)	185.261	I will not vote for any party	Metro		Conservative Party	Yes		Yes	quite a lot,	No	Disagree	19.507	15	78	7	Neither agree nor disagree	30.05	57	34	9	Agree	15.52	27	39	34	Agree	17.04	33	53	14	Distrust	14.514	15	85
416	Yes	1	220.132	Male	26-35	Managerial Working Class	Yes	33.021	Degree level or higher		Yes	Natural Gas	Facebook	76% (494 of 650 seats)	53.876	Labour			Conservative Party	No		Yes	not very much,	No	Agree	7.998	45	21	34	Disagree	6.962	47	19	34	Disagree	8.948	47	19	34	Disagree	7.941	49	17	34	Distrust	6.594	90	10
417	Yes	0	117.844	Male	26-35	Self Employed Service Workers	Yes	29.595	A level or equivalent		Yes	Natural Gas		66% (429 of 650 seats)	29.683	Labour			Labour Party	Yes		Yes	... a great deal,	Yes	Agree	7.155	60	6	34	Agree	3.607	63	3	34	Agree	6.571	73	13	14	Agree	3.522	60	6	34	Trust	3.138	81	19
418	No	0	334.288	Female	36-45	Technical Middle Class	Yes	110.243	Degree level or higher	BBC, Guardian	Yes	Renewables (wind, solar, hydro)	Twitter, Reddit	Just over half (326 of 650 seats)	99.54	Labour			Conservative Party	Yes	I listen to radio news - BBC Radio 2, 4, 5 Live	No	some,	Yes	Neither agree nor disagree	17.973	20	65	15	Disagree	23.652	70	20	10	Disagree	29.204	70	20	10	Disagree	18.793	52	17	31	Distrust	12.64	30	70
419	No	0	351.071	Male	26-35	Established Middle Class	Yes	95.134	A level or equivalent	Daily Mail	Yes	Nuclear	Facebook, Twitter, Reddit	I don't know	80.091	I will not vote for any party			I don't know	Yes	BBC	No	not very much,	Yes	Neither agree nor disagree	17.018	32	24	44	Agree	10.919	57	34	9	Agree	23.697	23	43	34	Agree	12.208	61	27	12	Distrust	10.86	35	65
420	No	6	104.045	Male	18-25	Precariat	Yes	36.989	Degree level or higher	bbc	Yes	Coal	twitter	I don't know	75.667	Labour			Conservative Party	Yes	bbc	No	quite a lot,	Yes	Agree	5.721	76	0	24	Neither agree nor disagree	4.793	33	33	34	Disagree	6.454	0	72	28	Disagree	6.38	73	0	27	Trust	3.205	50	50
421	No	0	403.295	Male	36-45	Technical Middle Class	Yes	290.137	Degree level or higher		No	Natural Gas		Just over half (326 of 650 seats)	85.33	Green			Conservative Party	No	bbc news	No	some,	Yes	Agree	17.872	80	14	6	Neither agree nor disagree	13.923	26	40	34	Disagree	16.145	10	80	10	Disagree	15.833	22	57	21	Distrust	15.106	46	54
422	No	0	227.448	Female	26-35	Established Middle Class	Yes	99.789	Degree level or higher	The Times	Yes	I don't know	Facebook, Twitter	Just over half (326 of 650 seats)	64.377	Conservative	The Independent		Conservative Party	Yes	BBC	Yes	quite a lot,	Yes	Agree	14.322	63	14	23	Neither agree nor disagree	16.1	62	20	18	Agree	19.885	54	16	30	Neither agree nor disagree	6.959	28	28	44	Trust	6.269	38	62
423	Yes	0	425.391	Male	26-35	Traditional Middle Class	Yes	71.962	Degree level or higher	BBC	Yes	Natural Gas	BBC cnn	60% (390 of 650 seats)	106.194	Conservative	Metro		Conservative Party	Yes	BBC itv	Yes	quite a lot,	Yes	Disagree	16.527	0	78	22	Neither agree nor disagree	14.32	72	0	28	Agree	9.853	92	8	0	Agree	13.895	100	0	0	Trust	10.194	78	22
424	No	0	601.179	Female	36-45	Technical Middle Class	Yes	367.552	Degree level or higher	BBC	No	Natural Gas		Just over half (326 of 650 seats)	126.431	Conservative	Metro		Conservative Party	Yes	BBC 1	Yes	some,	Yes	Neither agree nor disagree	24.633	28	46	26	Agree	21.93	22	61	17	Agree	34.972	23	67	10	Neither agree nor disagree	23.564	19	66	15	Distrust	27.022	54	46
425	No	0	596.312	Female	36-45	Technical Middle Class	Yes	104.173	Degree level or higher		Yes	Natural Gas		60% (390 of 650 seats)	152.846	Liberal Democrat			Conservative Party	Yes		Yes	some,	Yes	Agree	12.627	87	0	13	Agree	15.424	85	0	15	Agree	15.987	65	1	34	Agree	15.864	87	0	13	Trust	9.236	94	6
426	No	0	404.482	Female	18-25	Emergent Service Workers	Yes	132.377	Degree level or higher	bbc, guardian	Yes	Natural Gas	twitter, reddit	Just over half (326 of 650 seats)	98.604	Labour			Conservative Party	Yes		No	not very much,	No	Disagree	14.452	20	80	0	Disagree	13.766	60	40	0	Disagree	15.003	20	80	0	Neither agree nor disagree	23.646	41	59	0	Distrust	12.867	30	70
427	No	1	427.17	Male	56-65	Traditional Working Class	Yes	240.414	Degree level or higher	Financial Times	No	Natural Gas		Just over half (326 of 650 seats)	74.469	Undecided			Conservative Party	Yes		No	some,	No	Agree	12.053	49	17	34	Neither agree nor disagree	25.162	41	41	18	Disagree	14.026	21	59	20	Agree	15.702	51	38	11	Trust	7.959	53	47
428	Yes	0	424.079	Male	46-55	Managerial Working Class	Yes	38.216	Degree level or higher	Guardian	No	Natural Gas		60% (390 of 650 seats)	234.295	Conservative			Conservative Party	Yes	BBC One	No	... a great deal,	Yes	Agree	10.578	46	39	15	Agree	13.248	68	21	11	Disagree	33.065	38	42	20	Agree	18.203	58	31	11	Trust	14.603	80	20
429	No	0	329.259	Male	18-25	Established Middle Class	Yes	127.934	A level or equivalent	bbc	Yes	Renewables (wind, solar, hydro)	facebook	Just over half (326 of 650 seats)	60.687	Liberal Democrat			Conservative Party	Yes		No	quite a lot,	No	Disagree	13.103	13	81	6	Disagree	14.767	59	23	18	Agree	13.606	17	55	28	Neither agree nor disagree	14.847	46	14	40	Distrust	11.822	30	70
430	No	19	163.891	Female	46-55	Elite	Yes	249.318	Higher education below degree level	BBC	Yes	Natural Gas	Facebook	Just over half (326 of 650 seats)	94.156	Labour			Conservative Party	Yes	BBC	No	some,	Yes	Agree	6.024	33	33	34	Disagree	6.461	33	33	34	Disagree	6.788	33	33	34	Neither agree nor disagree	13.425	33	33	34	Trust	3.776	50	50
431	No	1	542.217	Female	36-45	Emergent Service Workers	No	102.347	Degree level or higher	The Guardian	Yes	Natural Gas	Twitter; Facebook; Reddit; Instagram	Just over half (326 of 650 seats)	137.7	Labour			Conservative Party	Yes	BBC News	No	quite a lot,	Yes	Neither agree nor disagree	13.563	26	40	34	Disagree	17.859	50	35	15	Disagree	28.079	50	30	20	Neither agree nor disagree	20.823	40	30	30	Distrust	8.534	40	60
432	No	0	316.965	Female	26-35	Established Middle Class	Yes	145.298	Degree level or higher		Yes	Renewables (wind, solar, hydro)	Facebook, Twitter, Instagram	I don't know	55.404	Green			Conservative Party	No		No	not very much,	No	Agree	12.111	18	43	39	Neither agree nor disagree	13.431	31	47	22	Disagree	14.843	35	54	11	Disagree	22.848	43	31	26	Distrust	8.055	44	56
434	No	2	547.274	Male	18-25	Emergent Service Workers	No	208.442	Degree level or higher		Yes	Natural Gas	Facebook	Just over half (326 of 650 seats)	112.238	Green			Conservative Party	No		No	quite a lot,	No	Agree	15.149	14	82	4	Disagree	16.811	63	28	9	Disagree	9.749	52	14	34	Agree	23.261	92	4	4	Distrust	14.125	52	48
436	Yes	0	470.784	Male	26-35	Technical Affluent Workers	Yes	80.803	Degree level or higher	BBC	Yes	Coal	Facebook and Twitter	Just over half (326 of 650 seats)	376.466	Scottish National	BBC		Conservative Party	Yes		No	some,	No	Agree	21.591	75	0	25	Neither agree nor disagree	14.712	16	16	68	Agree	15.983	90	0	10	Disagree	11.387	0	90	10	Distrust	11.693	12	88
437	No	0	169.889	Female	26-35	Established Middle Class	Yes	76.838	Degree level or higher	The Guardian	Yes	Natural Gas	Facebook	Just over half (326 of 650 seats)	65.192	Labour			Conservative Party	Yes		No	quite a lot,	No	Neither agree nor disagree	6.837	27	28	45	Disagree	7.918	67	25	8	Disagree	8.557	34	50	16	Disagree	7.598	66	25	9	Distrust	4.294	29	71
438	No	0	415.508	Male	26-35	Emergent Service Workers	Yes	104.209	Higher education below degree level	BBC News	Yes	Natural Gas	Twitter	Just over half (326 of 650 seats)	68.793	I will not vote for any party			Conservative Party	Yes		No	... a great deal,	No	Agree	13.864	44	33	23	Disagree	19.813	35	57	8	Disagree	16.047	50	45	5	Neither agree nor disagree	23.743	45	24	31	Distrust	4.885	20	80
440	No	0	362.347	Male	26-35	Emergent Service Workers	Yes	133.921	A level or equivalent	BBC	Yes	Coal	Twitter	I don't know	56.411	Labour			Conservative Party	Yes	Channel 4	No	some,	Yes	Agree	29.389	15	65	20	Disagree	13.445	49	30	21	Disagree	16.922	20	40	40	Disagree	61.336	30	30	40	Distrust	8.428	40	60
441	No	0	494.71	Female	36-45	Elite	Yes	117.107	Degree level or higher	BBC, Telegraph	Yes	Natural Gas	Facebook, Twitter	66% (429 of 650 seats)	77.952	I will not vote for any party	Te		Conservative Party	Yes		No	some,	No	Disagree	26.503	19	68	13	Neither agree nor disagree	9.825	65	9	26	Neither agree nor disagree	9.962	19	20	61	Disagree	16.461	65	15	20	Distrust	13.041	40	60
442	No	0	349.394	Male	18-25	Emergent Service Workers	Yes	190.216	Degree level or higher	The Economist	No	Nuclear		Just over half (326 of 650 seats)	65.888	Labour			Conservative Party	Yes		No	quite a lot,	No	Neither agree nor disagree	19.165	25	26	49	Neither agree nor disagree	9.63	43	12	45	Disagree	21.61	8	60	32	Neither agree nor disagree	27.655	7	73	20	Distrust	10.966	45	55
443	Yes	1	181.494	Female	18-25	International Elite	Yes	34.889	Degree level or higher		Yes	Renewables (wind, solar, hydro)	Instagram	I don't know	55.787	Labour			Labour Party	No		No	not very much,	No	Neither agree nor disagree	4.454	8	40	52	Agree	4.759	34	16	50	Disagree	3.129	15	33	52	Disagree	4.073	2	41	57	Distrust	11.243	69	31
444	Yes	0	155.548	Male	36-45	Self Employed Service Workers	Yes	35.1	A level or equivalent		No	Natural Gas		Just over half (326 of 650 seats)	28.634	Other			Liberal Democratic Party	No		No	... a great deal,	No	Agree	6.613	28	15	57	Agree	25.345	21	31	48	Agree	6.597	28	19	53	Agree	5.463	30	14	56	Trust	4.302	60	40
445	No	13	304.038	Male	26-35	Emergent Service Workers	Yes	168.784	Degree level or higher	bbc.com	Yes	Natural Gas	twitter	Just over half (326 of 650 seats)	321.634	Conservative			Conservative Party	Yes		No	some,	No	Neither agree nor disagree	10.813	33	33	34	Neither agree nor disagree	17.848	33	33	34	Neither agree nor disagree	12.704	33	33	34	Agree	18.914	70	2	28	Trust	8.499	50	50
446	No	0	434.31	Female	36-45	Established Middle Class	Yes	121.765	Higher education below degree level	The Guardian, Reuters, Independent, local	Yes	Natural Gas	Facebook	Just over half (326 of 650 seats)	89.422	Undecided			Conservative Party	Yes		No	some,	No	Disagree	21.212	48	40	12	Neither agree nor disagree	28.397	60	36	4	Disagree	22.672	56	37	7	Disagree	26.008	67	27	6	Distrust	11.483	70	30
447	No	1	248.501	Female	36-45	Technical Middle Class	Yes	246.782	Degree level or higher	guardian	Yes	Renewables (wind, solar, hydro)	facebook, twitter, reddit	Just over half (326 of 650 seats)	87.542	Green			Conservative Party	Yes		No	some,	No	Neither agree nor disagree	27.941	39	39	22	Disagree	8.537	53	13	34	Disagree	8.921	19	47	34	Disagree	10.853	41	25	34	Distrust	8.152	75	25
448	No	1	231.344	Male	36-45	Established Middle Class	Yes	28.731	Degree level or higher	Guardian	Yes	Natural Gas	Twitter	Just over half (326 of 650 seats)	50.628	Labour			Conservative Party	Yes	Sky News	No	... a great deal,	Yes	Agree	7.53	59	25	16	Disagree	7.975	21	45	34	Disagree	9.414	21	45	34	Agree	8.588	87	8	5	Distrust	6.342	58	42
449	No	1	270.587	Male	26-35	Emergent Service Workers	No	105.014	Degree level or higher	BBC NEWS	Yes	Coal	FACEBOOK, INSTAGRAM	60% (390 of 650 seats)	68.373	Conservative			Conservative Party	Yes		No	some,	No	Agree	12.303	67	27	6	Agree	7.15	100	0	0	Agree	12.007	57	26	17	Disagree	9.791	0	80	20	Distrust	4.335	28	72
450	No	0	331.302	Male	18-25	Technical Middle Class	Yes	98.968	A level or equivalent		Yes	Natural Gas	Instagram	Just over half (326 of 650 seats)	82.405	Labour			Conservative Party	No	BBC	No	not very much,	Yes	Disagree	15.102	21	71	8	Neither agree nor disagree	12.269	30	30	40	Agree	10.293	68	7	25	Agree	7.317	88	9	3	Trust	7.884	60	40
451	No	1	258.968	Male	26-35	Emergent Service Workers	Yes	98.858	Degree level or higher	BBC, SKY	Yes	Renewables (wind, solar, hydro)	Reddit	Just over half (326 of 650 seats)	65.815	Labour			I don't know	Yes	TV stations	No	some,	Yes	Agree	13.011	30	63	7	Disagree	11.737	60	32	8	Disagree	12.922	20	56	24	Neither agree nor disagree	15.458	59	21	20	Distrust	5.405	31	69
452	No	3	1800.156	Female	46-55	Elite	Yes	137.196	Degree level or higher	BBC	Yes	Natural Gas	Facebook and Twitter	I don't know	563.501	Other			Conservative Party	Yes	BBC News	No	some,	Yes	Agree	98.031	30	50	20	Neither agree nor disagree	126.76	20	60	20	Disagree	73.318	15	50	35	Neither agree nor disagree	48.688	65	25	10	Trust	54.689	50	50
453	Yes	0	1526.79	Male	26-35	Self Employed Service Workers	Yes	24.441	A level or equivalent		No	Coal		Just over half (326 of 650 seats)	38.809	Other			Conservative Party	No		No	some,	No	Agree	5.489	50	35	15	Agree	7.915	43	35	22	Agree	5.24	29	31	40	Agree	6.658	42	14	44	Trust	1417.642	78	22
454	No	0	367.737	Male	18-25	Elite	Yes	111.97	A level or equivalent	SKY NEWS	Yes	Coal	TWITTER	60% (390 of 650 seats)	92.735	Conservative			Conservative Party	Yes	ITV	No	quite a lot,	Yes	Disagree	14.374	24	49	27	Agree	18.006	47	31	22	Agree	16.201	46	37	17	Agree	20.611	61	20	19	Trust	8.349	41	59
455	No	0	379.831	Male	18-25	Technical Middle Class	Yes	19.477	Degree level or higher	BBC	Yes	Natural Gas	instagram	I don't know	127.65	Undecided			Conservative Party	Yes	BBC	No	quite a lot,	Yes	Agree	10.236	50	39	11	Disagree	107.184	14	52	34	Agree	13.627	47	44	9	Disagree	8.588	27	48	25	Trust	3.77	65	35
456	No	0	298.581	Female	36-45	Elite	Yes	113.076	Degree level or higher		No	I don't know		I don't know	37.763	Green			Conservative Party	No		No	or, none at all?	No	Disagree	10.773	41	48	11	Disagree	11.493	73	18	9	Disagree	28.181	46	43	11	Disagree	14.793	55	38	7	Distrust	7.026	87	13
457	No	0	219.172	Male	26-35	Emergent Service Workers	Yes	75.426	GCSE, O level or equivalent		Yes	Renewables (wind, solar, hydro)	Instagram	I don't know	32.899	I will not vote for any party	Metro		Conservative Party	No		Yes	not very much,	No	Disagree	11.503	18	69	13	Disagree	11.216	29	52	19	Neither agree nor disagree	10.939	10	30	60	Agree	10.394	57	26	17	Distrust	2.99	31	69
458	No	0	314.886	Male	18-25	Established Middle Class	Yes	31.353	Degree level or higher	BBC News	Yes	I don't know	Twitter	Just over half (326 of 650 seats)	91.99	Labour			Conservative Party	Yes	Channel 4	No	... a great deal,	Yes	Agree	18.689	34	56	10	Disagree	12.086	56	20	24	Disagree	13.253	57	43	0	Disagree	16.216	69	17	14	Distrust	11.591	60	40
459	No	0	317.715	Male	18-25	Elite	Yes	121.468	Higher education below degree level		Yes	Natural Gas	Twitter. Instagram. Facebook. Snapchat. TikTok.	Just over half (326 of 650 seats)	106.375	Labour			Conservative Party	No		No	some,	No	Disagree	17.325	31	67	2	Disagree	13.166	37	42	21	Agree	14.537	29	54	17	Neither agree nor disagree	15.07	52	31	17	Distrust	8.722	48	52
460	No	1	309.878	Male	26-35	Technical Middle Class	No	100.797	Higher education below degree level	BBC News	Yes	Natural Gas	Reddit	Just over half (326 of 650 seats)	120.464	Liberal Democrat			Conservative Party	Yes		No	quite a lot,	No	Agree	17.066	45	46	9	Disagree	10.957	48	40	12	Disagree	19.821	55	38	7	Neither agree nor disagree	6.674	33	33	34	Trust	9.68	66	34
462	No	0	471.309	Male	46-55	Precariat	Yes	119.938	Degree level or higher	news.bbc.co.uk	No	Coal		Just over half (326 of 650 seats)	79.935	Conservative			Conservative Party	Yes		No	quite a lot,	No	Agree	18.429	58	38	4	Disagree	24.992	62	20	18	Disagree	31.525	51	34	15	Disagree	30.32	36	31	33	Trust	8.282	55	45
463	No	0	340.093	Male	18-25	Elite	Yes	57.796	Higher education below degree level	Dailymail	Yes	Renewables (wind, solar, hydro)	Instagram	I don't know	142.166	Labour			Conservative Party	Yes	Itv	No	some,	Yes	Disagree	10.356	0	74	26	Disagree	20.542	13	53	34	Agree	7.929	66	0	34	Agree	13.837	100	0	0	Distrust	12.017	35	65
464	No	0	138.708	Male	36-45	New Affluent Workers	Yes	59.948	A level or equivalent	Sky news	Yes	Renewables (wind, solar, hydro)	Facebook, Twitter, Reddit	Just over half (326 of 650 seats)	42.086	Undecided	The Sun		Labour Party	Yes	Sky News	Yes	some,	Yes	Disagree	6.469	0	66	34	Agree	11.014	61	20	19	Neither agree nor disagree	5.995	14	15	71	Neither agree nor disagree	5.262	7	59	34	Distrust	5.893	30	70
465	No	1	378.031	Male	36-45	Elite	Yes	158.394	A level or equivalent	bbc	Yes	Coal	facebook, twitter, instagram	60% (390 of 650 seats)	90.695	Liberal Democrat			Conservative Party	Yes		No	some,	No	Agree	15.067	75	19	6	Neither agree nor disagree	17.107	51	15	34	Disagree	33.824	37	54	9	Agree	13.995	41	38	21	Distrust	8.608	50	50
466	No	0	328.353	Male	46-55	Traditional Working Class	No	100.058	Higher education below degree level	bbc news	Yes	Natural Gas	facebook	I don't know	72.564	Labour			Conservative Party	Yes		No	some,	No	Disagree	12.976	13	67	20	Neither agree nor disagree	16.109	34	48	18	Neither agree nor disagree	9.709	49	17	34	Disagree	13.11	15	51	34	Distrust	45.714	30	70
467	No	0	673.598	Female	18-25	Technical Middle Class	Yes	206.24	Degree level or higher		Yes	Renewables (wind, solar, hydro)	Facebook	I don't know	92.278	Labour			Conservative Party	No	BBC	No	not very much,	Yes	Neither agree nor disagree	49.413	45	36	19	Disagree	36.301	47	36	17	Disagree	27.846	48	36	16	Disagree	32.768	49	41	10	Trust	9.073	66	34
468	No	2	396.382	Male	18-25	Elite	Yes	122.104	A level or equivalent	apple news notifications. bbc news, ipswich star (newspaper)	Yes	Natural Gas	Facebook, Twitter, Instagram, Reddit	Just over half (326 of 650 seats)	262.395	Labour			Conservative Party	Yes	BBC	No	some,	Yes	Agree	33.136	51	41	8	Disagree	23.32	36	35	29	Disagree	19.634	51	49	0	Agree	29.042	80	15	5	Distrust	12.991	75	25
469	No	0	374.213	Female	26-35	Technical Middle Class	Yes	83.426	Degree level or higher	Daily Mail	Yes	I don't know	Facebook	I don't know	39.202	Labour			Conservative Party	Yes		No	some,	No	Disagree	13.399	16	64	20	Disagree	13.142	30	60	10	Disagree	18.903	19	71	10	Neither agree nor disagree	13.679	40	40	20	Distrust	7.731	34	66
470	No	1	586.673	Male	46-55	Emergent Service Workers	No	138.769	Higher education below degree level	The Independent	Yes	Natural Gas	Facebook and Twitter	Just over half (326 of 650 seats)	151.079	Conservative			Conservative Party	Yes		No	some,	No	Agree	25.455	30	60	10	Disagree	15.487	60	40	0	Disagree	30.959	50	50	0	Agree	18.67	60	30	10	Distrust	14.406	50	50
471	No	0	313.74	Female	>66	Established Middle Class	No	48.237	Degree level or higher		Yes	Natural Gas	facebook	I don't know	214	Conservative	Thandi paper		Conservative Party	No	polimer new	Yes	some,	Yes	Neither agree nor disagree	7.379	12	13	75	Neither agree nor disagree	10.643	21	21	58	Neither agree nor disagree	14.027	54	30	16	Agree	10.155	96	0	4	Trust	6.26	88	12
472	No	0	314.1	Male	36-45	Established Middle Class	No	69.45	Degree level or higher	Sky news	Yes	Coal	Facebook	Just over half (326 of 650 seats)	117.658	Labour	The Sun		Conservative Party	Yes	BBC news	Yes	quite a lot,	Yes	Agree	19.18	48	13	39	Agree	8.657	50	16	34	Agree	15.065	63	13	24	Disagree	12.796	50	16	34	Distrust	10.177	58	42
473	No	8	285.284	Male	36-45	Traditional Working Class	No	142.45	Degree level or higher	Daily Mail	No	Natural Gas		60% (390 of 650 seats)	143.354	Conservative			Conservative Party	Yes	BBC News	No	not very much,	Yes	Agree	9.912	24	42	34	Agree	10.701	33	33	34	Disagree	9.149	33	33	34	Agree	16.058	8	83	9	Trust	17.82	46	54
474	No	0	385.279	Male	26-35	Precariat	Yes	133.643	Degree level or higher	BBC	No	Nuclear		Just over half (326 of 650 seats)	81.245	I will not vote for any party			Conservative Party	Yes	BBC	No	some,	Yes	Neither agree nor disagree	13.239	50	30	20	Neither agree nor disagree	33.171	24	42	34	Neither agree nor disagree	23.461	19	52	29	Agree	14.374	49	30	21	Trust	16.61	27	73
475	No	2	250.826	Male	26-35	Technical Middle Class	Yes	211.923	Degree level or higher	Yahoo Finance	Yes	I don't know	Facebook, Reddit,	Just over half (326 of 650 seats)	98.82	Undecided			Conservative Party	Yes		No	quite a lot,	No	Agree	5.627	100	0	0	Disagree	13.035	11	79	10	Agree	10.506	17	49	34	Disagree	9.916	22	64	14	Distrust	5.397	45	55
476	No	1	500.351	Male	18-25	Emergent Service Workers	Yes	156.682	A level or equivalent	BBC News	Yes	Natural Gas	Twitter, Instagram, Reddit	Just over half (326 of 650 seats)	69.954	Conservative			Conservative Party	Yes	BBC or Sky News	No	some,	Yes	Disagree	12.081	25	50	25	Agree	13.552	28	42	30	Agree	14.465	25	70	5	Agree	18.58	50	35	15	Distrust	5.448	50	50
477	No	0	263.633	Female	36-45	Elite	Yes	112.259	Degree level or higher	BBC	Yes	Coal	Twitter; Facebook	I don't know	48.049	Labour			Conservative Party	Yes	Sky News; CNN	No	... a great deal,	Yes	Agree	12.575	29	37	34	Neither agree nor disagree	10.574	61	6	33	Agree	16.407	94	2	4	Agree	13.094	96	0	4	Trust	7.518	30	70
478	No	0	683.831	Male	36-45	Technical Middle Class	Yes	152.66	Degree level or higher	Guardian	Yes	Natural Gas	Twitter	66% (429 of 650 seats)	116.038	Labour	Guardian		Conservative Party	Yes	BBC	Yes	some,	Yes	Disagree	16.276	21	69	10	Disagree	16.717	66	28	6	Disagree	19.24	20	60	20	Agree	13.974	70	17	13	Distrust	16.673	20	80
479	No	0	292.652	Female	26-35	Precariat	No	119.767	Higher education below degree level	peterborough evening telegraph	Yes	Natural Gas	facebook	Just over half (326 of 650 seats)	256.68	Undecided			Conservative Party	Yes		No	not very much,	No	Neither agree nor disagree	15.406	40	40	20	Disagree	10.192	42	24	34	Agree	11.573	57	9	34	Neither agree nor disagree	9.885	20	46	34	Distrust	7.834	37	63
480	Yes	0	184.838	Male	26-35	International Elite	Yes	71	Degree level or higher		No	Natural Gas		I don't know	44.161	Liberal Democrat			Liberal Democratic Party	No		No	not very much,	No	Agree	10.791	46	20	34	Agree	7.245	45	21	34	Agree	6.11	50	16	34	Disagree	9.55	7	60	33	Trust	5.424	72	28
482	No	0	380.482	Male	18-25	Emergent Service Workers	Yes	182.757	A level or equivalent	The Guardian	Yes	Coal	Twitter, Instagram	Just over half (326 of 650 seats)	152.215	Conservative			Conservative Party	Yes	BBC	No	quite a lot,	Yes	Agree	17.119	65	26	9	Agree	20.28	52	41	7	Disagree	9.234	10	56	34	Neither agree nor disagree	20.431	44	46	10	Trust	34.997	40	60
483	Yes	1	232.573	Male	18-25	International Elite	Yes	72.448	Degree level or higher		Yes	Natural Gas	Twitter	60% (390 of 650 seats)	48.751	Labour			Conservative Party	No		No	quite a lot,	No	Disagree	11.039	50	16	34	Disagree	9.334	63	3	34	Agree	7.958	0	96	4	Agree	7.742	54	12	34	Distrust	4.909	85	15
484	No	2	292.981	Male	26-35	Emergent Service Workers	Yes	140.933	Degree level or higher	bbc	Yes	I don't know	youtube	I don't know	72.371	Conservative			Conservative Party	Yes	various	No	some,	Yes	Agree	10.362	41	25	34	Agree	11.929	26	19	55	Agree	14.58	5	86	9	Neither agree nor disagree	10.634	33	33	34	Distrust	11.748	59	41
485	No	1	331.691	Male	18-25	Emergent Service Workers	Yes	129.469	Degree level or higher	Daily Mail	Yes	Coal	Instagram	Just over half (326 of 650 seats)	137.647	Liberal Democrat			Labour Party	Yes	BBC	No	some,	Yes	Disagree	18.987	73	18	9	Neither agree nor disagree	30.423	58	18	24	Neither agree nor disagree	14.287	66	14	20	Disagree	12.098	61	22	17	Distrust	6.003	50	50
486	Yes	4	821.832	Male	36-45	Managerial Working Class	No	77.561	Degree level or higher	Sky news, bbc,	Yes	Renewables (wind, solar, hydro)	Facebook, Twitter	Just over half (326 of 650 seats)	206.348	Labour	Metro, eavnig herald		Conservative Party	Yes	Sky, bbc,	Yes	some,	Yes	Neither agree nor disagree	97.789	35	27	38	Agree	14.273	85	0	15	Agree	30.508	45	21	34	Neither agree nor disagree	50.766	27	27	46	Distrust	13.769	50	50
487	No	2	640.594	Male	18-25	Emergent Service Workers	Yes	216.748	A level or equivalent	google news	Yes	Renewables (wind, solar, hydro)	facebook, twittter, reddit	66% (429 of 650 seats)	344.266	Labour			I don't know	Yes	bbc1	No	some,	Yes	Disagree	17.104	23	16	61	Neither agree nor disagree	46.507	52	36	12	Neither agree nor disagree	10.682	40	26	34	Neither agree nor disagree	12.455	43	23	34	Distrust	24.094	60	40
488	Yes	0	315.694	Male	18-25	Traditional Middle Class	Yes	24.366	A level or equivalent	BBC News	Yes	Natural Gas	Twitter and Reddit	Just over half (326 of 650 seats)	60.042	Conservative			Conservative Party	Yes	BBC News / BBC One / BBC Parliament	No	quite a lot,	Yes	Agree	16.829	65	24	11	Disagree	11.263	21	54	25	Disagree	19.594	58	32	10	Neither agree nor disagree	21.962	44	38	18	Trust	5.723	40	60
489	No	0	663.41	Male	26-35	Emergent Service Workers	Yes	500.536	GCSE, O level or equivalent	BBC News	Yes	Renewables (wind, solar, hydro)	Facebook	I don't know	538.612	Liberal Democrat			Conservative Party	Yes		No	some,	No	Neither agree nor disagree	76.357	25	25	50	Agree	21.023	70	20	10	Disagree	29.057	10	80	10	Agree	25.218	80	10	10	Trust	10.276	60	40
490	No	0	456.805	Male	18-25	Emergent Service Workers	Yes	160.691	A level or equivalent	Worcester news, local news and the BBC.	Yes	Natural Gas	Twitter/Reddit	I don't know	110.191	Liberal Democrat			Conservative Party	Yes		No	some,	No	Disagree	18.677	29	48	23	Disagree	28.839	35	35	30	Agree	19.847	30	35	35	Disagree	23.231	40	49	11	Distrust	15.309	65	35
491	No	2	664.174	Female	26-35	Precariat	Yes	193.295	GCSE, O level or equivalent		No	I don't know		I don't know	116.466	Labour			I don't know	No		No	not very much,	No	Disagree	36.559	48	49	3	Disagree	22.942	46	46	8	Agree	22.489	36	47	17	Neither agree nor disagree	44.61	40	40	20	Distrust	13.395	61	39
492	No	0	522.852	Male	36-45	Traditional Working Class	Yes	44.331	GCSE, O level or equivalent	BBC	Yes	Nuclear	Twitter	Just over half (326 of 650 seats)	84.972	I will not vote for any party	Metro		Conservative Party	Yes	Bbc	Yes	some,	Yes	Neither agree nor disagree	17.843	14	69	17	Disagree	28.629	63	17	20	Neither agree nor disagree	35.378	40	40	20	Neither agree nor disagree	29.69	50	30	20	Trust	6.754	70	30
493	No	0	446.884	Female	18-25	Established Middle Class	Yes	148.042	A level or equivalent		Yes	Coal	Facebook, Instagram	Just over half (326 of 650 seats)	71.791	Scottish National			Conservative Party	No		No	some,	No	Disagree	12.039	39	55	6	Disagree	27.601	44	49	7	Disagree	19.993	11	70	19	Agree	9.936	48	36	16	Distrust	9.254	36	64
494	No	0	499.091	Male	26-35	Emergent Service Workers	Yes	90.879	A level or equivalent		Yes	Coal	Reddit, Twitter	Just over half (326 of 650 seats)	74.681	Other			Conservative Party	No		No	not very much,	No	Neither agree nor disagree	16.891	19	65	16	Disagree	12.172	30	60	10	Disagree	10.191	18	69	13	Neither agree nor disagree	8.746	21	55	24	Distrust	7.833	77	23
495	No	0	342.997	Male	36-45	Established Middle Class	Yes	134.41	A level or equivalent	www.bbc.co.uk	Yes	Renewables (wind, solar, hydro)	reddit	Just over half (326 of 650 seats)	68.369	Scottish National			Conservative Party	Yes	bbc	No	quite a lot,	Yes	Agree	21.444	40	52	8	Disagree	11.572	45	45	10	Disagree	20.023	30	57	13	Neither agree nor disagree	15.007	50	41	9	Distrust	7.636	55	45
496	No	0	340.558	Female	18-25	Emergent Service Workers	Yes	233.263	Degree level or higher	Guardian	Yes	Natural Gas	Twitter	66% (429 of 650 seats)	68.829	Green			Conservative Party	Yes	BBC News	No	quite a lot,	Yes	Agree	13.831	2	77	21	Disagree	14.26	65	18	17	Disagree	13.855	59	28	13	Disagree	17.823	47	41	12	Distrust	9.58	34	66
497	No	0	460.762	Male	36-45	Emergent Service Workers	Yes	142.393	GCSE, O level or equivalent		Yes	Natural Gas	twitter	I don't know	146.623	I will not vote for any party			Conservative Party	No		No	not very much,	No	Disagree	15.264	18	67	15	Neither agree nor disagree	21.37	33	27	40	Agree	26.282	46	44	10	Agree	13.035	85	0	15	Distrust	10.45	69	31
498	No	0	531.484	Female	36-45	New Affluent Workers	Yes	184.675	A level or equivalent	guardian	Yes	I don't know	facebook	I don't know	178.89	Conservative			Conservative Party	Yes		No	not very much,	No	Neither agree nor disagree	28.242	38	28	34	Neither agree nor disagree	21.284	67	23	10	Disagree	24.3	50	30	20	Neither agree nor disagree	30.514	78	19	3	Distrust	11.67	12	88
499	No	0	765.596	Male	18-25	Emergent Service Workers	Yes	72.351	Higher education below degree level	BBC News	Yes	Natural Gas	Facebook, Instagram, Reddit, Discord, Twitter	Just over half (326 of 650 seats)	90.655	Labour			Conservative Party	Yes		No	... a great deal,	No	Disagree	21.432	9	84	7	Agree	15.642	74	15	11	Disagree	12.828	10	90	0	Disagree	32.268	20	56	24	Distrust	4.688	14	86
500	Yes	0	103.961	Male	26-35	Managerial Working Class	Yes	16.606	Degree level or higher		No	Natural Gas		60% (390 of 650 seats)	49.267	Other			Conservative Party	No		No	quite a lot,	No	Agree	3.166	41	25	34	Agree	3.254	45	21	34	Neither agree nor disagree	9.109	33	32	35	Agree	6.334	51	15	34	Trust	6.398	38	62
501	No	0	152.698	Male	36-45	Elite	Yes	78.346	Degree level or higher		No	Natural Gas		Just over half (326 of 650 seats)	28.746	Liberal Democrat			Conservative Party	No		No	quite a lot,	No	Agree	9.269	9	91	0	Agree	3.744	0	79	21	Agree	11.59	56	9	35	Neither agree nor disagree	5.069	16	16	68	Distrust	4.164	27	73
502	No	0	300.93	Female	26-35	Established Middle Class	Yes	139.523	Degree level or higher	The Guardian, BBC, Sky News, The Independent	Yes	Natural Gas	Facebook, Twitter, Instagram, Pinterest, Youtube	66% (429 of 650 seats)	216.142	Labour			Conservative Party	Yes	BBC, ITV, Channel 4, Sky News	No	quite a lot,	Yes	Neither agree nor disagree	15.298	15	51	34	Agree	10.013	37	29	34	Neither agree nor disagree	14.233	18	37	45	Agree	11.589	56	10	34	Distrust	8.385	29	71
503	No	0	302.103	Female	46-55	Traditional Working Class	Yes	25.299	A level or equivalent	bbc news	No	Coal		60% (390 of 650 seats)	73.131	Labour			Conservative Party	Yes	bbc one	No	some,	Yes	Neither agree nor disagree	10.559	22	22	56	Disagree	13.735	19	28	53	Neither agree nor disagree	19.982	21	22	57	Neither agree nor disagree	17.263	51	15	34	Distrust	7.751	15	85
504	No	0	466.778	Male	36-45	Technical Middle Class	Yes	379.781	Degree level or higher		No	Renewables (wind, solar, hydro)		60% (390 of 650 seats)	26.441	Conservative			Conservative Party	No		No	quite a lot,	No	Agree	30.557	71	0	29	Agree	4.552	53	13	34	Neither agree nor disagree	36.663	30	30	40	Agree	5.569	71	0	29	Trust	5.486	73	27
505	No	0	117.185	Male	26-35	Technical Middle Class	Yes	47.552	Degree level or higher		No	Natural Gas		66% (429 of 650 seats)	65.214	Liberal Democrat			Liberal Democratic Party	No		No	... a great deal,	No	Agree	3.881	59	7	34	Agree	4.387	63	3	34	Agree	4.732	61	5	34	Agree	4.821	61	5	34	Trust	4.922	71	29
506	No	1	352.627	Male	18-25	Emergent Service Workers	Yes	173.876	Higher education below degree level	BBC News	Yes	Renewables (wind, solar, hydro)	Facebook	I don't know	100.437	Undecided			Conservative Party	Yes		No	not very much,	No	Neither agree nor disagree	20.345	53	13	34	Disagree	22.554	10	69	21	Disagree	12.588	8	76	16	Neither agree nor disagree	9.853	48	18	34	Trust	16.787	80	20
507	No	0	751.609	Male	18-25	Emergent Service Workers	Yes	202.68	GCSE, O level or equivalent	dailyrecord.co.uk	Yes	Natural Gas	Facebook	66% (429 of 650 seats)	159.444	Scottish National			Conservative Party	Yes		No	some,	No	Agree	80.62	42	31	27	Agree	29.381	40	26	34	Disagree	17.958	20	70	10	Agree	10.637	79	11	10	Distrust	8.174	37	63
508	Yes	0	289.275	Male	18-25	Managerial Working Class	Yes	27.83	Degree level or higher	Financial Times (FT)	No	Natural Gas		Just over half (326 of 650 seats)	50.073	Conservative	Financial Times (FT)		Conservative Party	Yes	BBC News	Yes	... a great deal,	Yes	Disagree	9.104	31	38	31	Agree	16.694	75	15	10	Agree	11.201	45	30	25	Neither agree nor disagree	12.06	42	28	30	Distrust	7.643	70	30
509	No	0	338.666	Male	18-25	Traditional Working Class	Yes	107.695	GCSE, O level or equivalent		Yes	Renewables (wind, solar, hydro)	Facebook	I don't know	81.978	Undecided			I don't know	No		No	not very much,	No	Disagree	16.131	26	68	6	Agree	13.985	75	15	10	Disagree	11.262	18	65	17	Agree	11.593	29	11	60	Trust	8.302	54	46
510	No	6	304.951	Male	46-55	Traditional Working Class	Yes	68.354	GCSE, O level or equivalent	Bbc news	Yes	Renewables (wind, solar, hydro)	Facebook	76% (494 of 650 seats)	121.788	Green			Conservative Party	Yes	ITV	No	quite a lot,	Yes	Disagree	8.37	0	66	34	Disagree	16.64	72	0	28	Disagree	5.944	33	33	34	Agree	9.624	75	1	24	Distrust	7.237	29	71
511	Yes	1	297.729	Male	36-45	Self Employed Service Workers	Yes	28.129	Degree level or higher	BBC News	Yes	Nuclear	Twitter	60% (390 of 650 seats)	90.998	Labour			Conservative Party	Yes	BBC News	No	quite a lot,	Yes	Neither agree nor disagree	10.743	22	44	34	Disagree	13.478	15	65	20	Agree	13.724	9	49	42	Disagree	18.144	32	61	7	Distrust	7.974	14	86
512	No	0	539.51	Male	18-25	Traditional Working Class	Yes	83.492	Higher education below degree level	mirror	Yes	Renewables (wind, solar, hydro)	instagram twitter	Just over half (326 of 650 seats)	461.219	Conservative			Conservative Party	Yes	youtube	No	quite a lot,	Yes	Agree	8.537	66	12	22	Neither agree nor disagree	11.233	67	9	24	Neither agree nor disagree	17.24	25	63	12	Agree	13.652	75	19	6	Trust	13.194	31	69
513	No	0	298.772	Female	36-45	Precariat	Yes	98.53	Degree level or higher	Guardian	Yes	Nuclear	facebook	I don't know	51.15	Labour			Conservative Party	Yes		No	... a great deal,	No	Neither agree nor disagree	11.701	34	51	15	Disagree	12.684	61	22	17	Disagree	17.01	31	57	12	Neither agree nor disagree	12.025	74	21	5	Distrust	8.123	55	45
514	No	0	1104.59	Male	36-45	Technical Middle Class	Yes	207.494	Degree level or higher	Independant	Yes	Natural Gas	Instagram	66% (429 of 650 seats)	262.76	Labour	Evening Standard		Conservative Party	Yes	BBC	Yes	quite a lot,	Yes	Neither agree nor disagree	49.047	16	16	68	Disagree	20.828	18	26	56	Disagree	15.083	7	60	33	Neither agree nor disagree	25.985	7	23	70	Distrust	17.373	8	92
515	No	1	233.054	Male	26-35	Emergent Service Workers	Yes	120.907	Degree level or higher	BBC, CNBC, Yahoo news	Yes	Coal	twitter	Just over half (326 of 650 seats)	89.721	Labour			Conservative Party	Yes		No	some,	No	Disagree	7.983	0	79	21	Disagree	14.921	2	78	20	Disagree	5.226	0	100	0	Disagree	6.251	0	97	3	Distrust	8.161	16	84
516	No	0	341.013	Female	26-35	Precariat	Yes	65.642	GCSE, O level or equivalent		Yes	Natural Gas	facebook	Just over half (326 of 650 seats)	46.238	Labour			Conservative Party	No		No	some,	No	Agree	26.36	8	92	0	Disagree	5.561	81	19	0	Agree	12.236	86	14	0	Disagree	9.769	60	40	0	Distrust	7.411	37	63
517	No	0	445.085	Male	26-35	Emergent Service Workers	No	125.291	GCSE, O level or equivalent		Yes	Natural Gas	Reddit	Just over half (326 of 650 seats)	55.177	Liberal Democrat			Conservative Party	No		No	some,	No	Neither agree nor disagree	11.236	9	66	25	Disagree	118.369	21	45	34	Disagree	11.49	26	40	34	Agree	11.326	61	14	25	Distrust	8.347	20	80
[truncated: 80 more columns]
